# Supplementary material for: TDTHub, a web server tool for the analysis of transcription factor binding sites in plants
Source: Plant J. 2022 Jul 1;111(4):1203–15. doi: 10.1111/tpj.15873 (PMC9541588; doi:10.1111/tpj.15873)
Supplement: Supplementary file 2 — Table S1. PWMs used in this study and related information. Table S2. ChIP‐seq datasets used in this work for benchmarking. Table S3. Threshold S‐Scores at 5% and 1% for each species. Table S4. Lists of 500 targets from published ChIP‐seq experiments used for comparison of tools. Table S5. Arabidopsis genes coding for enzymes involved in the flavonoid pathway. Table S6. Top 50 TFBSs using as query the subset of genes implicated in the anthocyanin biosynthesis pathway. Table S7. Top 50 TFBSs using as query the subset of genes implicated in the phenylpropanoid biosynthesis pathway. Table S8. WGCNA modules in the transcriptomic assay in response to jasmonate (JA) in Arabidopsis. Table S9. WGCNA modules in the transcriptomic assay in response to wounding in wild‐type and jai1 mutant tomato. Table S10. Source of FASTA and GFF files and genome versions of the species included in TDTHub. [file TPJ-111-1203-s002.xlsx]

## Sheet: S1
Table S1. PWMs used in this study and related information.
TF ID	motif ID	TF	TF family	TF subfamily	Origin species	PubMed
Zm00001d053819	1.ARF16	ARF16	B3	ARF	Zea mays	https://pubmed.ncbi.nlm.nih.gov/30375394/
Zm00001d014377	1.ARF18	ARF18	B3	ARF	Zea mays	https://pubmed.ncbi.nlm.nih.gov/30375394/
Zm00001d011953	1.ARF25	ARF25	B3	ARF	Zea mays	https://pubmed.ncbi.nlm.nih.gov/30375394/
Zm00001d026540	1.ARF29	ARF29	B3	ARF	Zea mays	https://pubmed.ncbi.nlm.nih.gov/30375394/
Zm00001d031064	1.ARF34	ARF34	B3	ARF	Zea mays	https://pubmed.ncbi.nlm.nih.gov/30375394/
Zm00001d014690	1.ARF35	ARF35	B3	ARF	Zea mays	https://pubmed.ncbi.nlm.nih.gov/30375394/
Zm00001d016838	1.ARF36	ARF36	B3	ARF	Zea mays	https://pubmed.ncbi.nlm.nih.gov/30375394/
Zm00001d026687	1.ARF39	ARF39	B3	ARF	Zea mays	https://pubmed.ncbi.nlm.nih.gov/30375394/
Zm00001d001945	1.ARF4	ARF4	B3	ARF	Zea mays	https://pubmed.ncbi.nlm.nih.gov/30375394/
Zm00001d033673	1.BAD1	BAD1	TCP	.	Zea mays	https://pubmed.ncbi.nlm.nih.gov/31740773/
Zm00001d010658	1.BZIP25	BZIP25	bZIP	.	Zea mays	https://pubmed.ncbi.nlm.nih.gov/31740773/
Zm00001d022542	1.BZIP54	BZIP54	bZIP	.	Zea mays	https://pubmed.ncbi.nlm.nih.gov/31740773/
Zm00001d037317	1.BZIP57	BZIP57	bZIP	.	Zea mays	https://pubmed.ncbi.nlm.nih.gov/31740773/
Zm00001d008225	1.BZIP72	BZIP72	bZIP	.	Zea mays	https://pubmed.ncbi.nlm.nih.gov/31740773/
Zm00001d010638	1.BZIP96	BZIP96	bZIP	.	Zea mays	https://pubmed.ncbi.nlm.nih.gov/31740773/
Zm00001d051451	1.EREB127	EREB127	AP2/EREBP	DREB	Zea mays	https://pubmed.ncbi.nlm.nih.gov/31740773/
Zm00001d015639	1.EREB138	EREB138	AP2/EREBP	ERF	Zea mays	https://pubmed.ncbi.nlm.nih.gov/31740773/
Zm00001d002025	1.EREB24_BBM	EREB24_BBM	AP2/EREBP	AIN	Zea mays	https://pubmed.ncbi.nlm.nih.gov/31740773/
Zm00001d012584	1.EREB29	EREB29	AP2/EREBP	ERF	Zea mays	https://pubmed.ncbi.nlm.nih.gov/31740773/
Zm00001d048208	1.EREB71	EREB71	AP2/EREBP	DREB	Zea mays	https://pubmed.ncbi.nlm.nih.gov/31740773/
Zm00001d039694	1.LBD16_RA2	LBD16_RA2	LOB	.	Zea mays	https://pubmed.ncbi.nlm.nih.gov/31740773/
Zm00001d042560	1.LBD19_IG1	LBD19_IG1	LOB	.	Zea mays	https://pubmed.ncbi.nlm.nih.gov/31740773/
Zm00001d052890	1.SBP30_UB3	SBP30_UB3	SBP	.	Zea mays	https://pubmed.ncbi.nlm.nih.gov/31740773/
Zm00001d012916	1.SBP6	SBP6	SBP	.	Zea mays	https://pubmed.ncbi.nlm.nih.gov/31740773/
Zm00001d031451	1.SBP8_UB2	SBP8_UB2	SBP	.	Zea mays	https://pubmed.ncbi.nlm.nih.gov/31740773/
Zm00001d042267	2.ARF10	ARF10	B3	ARF	Zea mays	https://pubmed.ncbi.nlm.nih.gov/30375394/
Zm00001d045026	2.ARF27	ARF27	B3	ARF	Zea mays	https://pubmed.ncbi.nlm.nih.gov/30375394/
Zm00001d039267	2.ARF7	ARF7	B3	ARF	Zea mays	https://pubmed.ncbi.nlm.nih.gov/30375394/
Zm00001d049295	3.ARF13	ARF13	B3	ARF	Zea mays	https://pubmed.ncbi.nlm.nih.gov/30375394/
GRMZM2G017586	GRMZM2G017586	bHLH172	bHLH	.	Zea mays	https://pubmed.ncbi.nlm.nih.gov/33037196/
AT1G43160	M00717_2.00	RAP2-6	AP2/EREBP	ERF	A. thaliana	https://pubmed.ncbi.nlm.nih.gov/23795294/
AT2G31230	M00718_2.00	ERF15	AP2/EREBP	ERF	A. thaliana	https://pubmed.ncbi.nlm.nih.gov/23795294/
AT3G14230	M00719_2.00	RAP2-2	AP2/EREBP	ERF	A. thaliana	https://pubmed.ncbi.nlm.nih.gov/23795294/
AT4G17500	M00720_2.00	ERF1A	AP2/EREBP	ERF	A. thaliana	https://pubmed.ncbi.nlm.nih.gov/23795294/
AT5G47230	M00721_2.00	ERF5	AP2/EREBP	ERF	A. thaliana	https://pubmed.ncbi.nlm.nih.gov/23795294/
AT1G09530	M00722_2.00	PIF3	bHLH	.	A. thaliana	https://pubmed.ncbi.nlm.nih.gov/23795294/
AT1G73730	M00723_2.00	EIL3	EIN3	.	A. thaliana	https://pubmed.ncbi.nlm.nih.gov/23795294/
AT2G27050	M00724_2.00	EIL1	EIN3	.	A. thaliana	https://pubmed.ncbi.nlm.nih.gov/23795294/
AT3G20770	M00725_2.00	EIN3	EIN3	.	A. thaliana	https://pubmed.ncbi.nlm.nih.gov/23795294/
e_gw1.87.73.1	M00726_2.00	e_gw1.87.73.1	EIN3	.	P. patens	https://pubmed.ncbi.nlm.nih.gov/23795294/
AT3G60530	M00727_2.00	GATA4	GATA	.	A. thaliana	https://pubmed.ncbi.nlm.nih.gov/23795294/
AT3G60390	M00728_2.00	HAT3	Homeodomain	HD-ZIP	A. thaliana	https://pubmed.ncbi.nlm.nih.gov/23795294/
AT3G24120	M00729_2.00	AT3G24120	Myb/SANT	G2-like	A. thaliana	https://pubmed.ncbi.nlm.nih.gov/23795294/
AT5G39610	M00730_2.00	NAC92	NAC/NAM	.	A. thaliana	https://pubmed.ncbi.nlm.nih.gov/23795294/
AT1G30650	M00731_2.00	WRKY14	WRKY	.	A. thaliana	https://pubmed.ncbi.nlm.nih.gov/23795294/
AT4G01720	M00732_2.00	WRKY47	WRKY	.	A. thaliana	https://pubmed.ncbi.nlm.nih.gov/23795294/
AT1G12610	M00840_2.00	DREB1F	AP2/EREBP	DREB	A. thaliana	https://pubmed.ncbi.nlm.nih.gov/24477691/
AT1G43160	M00841_2.00	RAP2-6	AP2/EREBP	ERF	A. thaliana	https://pubmed.ncbi.nlm.nih.gov/24477691/
AT1G74930	M00842_2.00	ERF018	AP2/EREBP	DREB	A. thaliana	https://pubmed.ncbi.nlm.nih.gov/24477691/
AT1G77200	M00843_2.00	ERF037	AP2/EREBP	DREB	A. thaliana	https://pubmed.ncbi.nlm.nih.gov/24477691/
AT2G23340	M00844_2.00	ERF008	AP2/EREBP	DREB	A. thaliana	https://pubmed.ncbi.nlm.nih.gov/24477691/
AT2G28550	M00845_2.00	RAP2.7	AP2/EREBP	DREB	A. thaliana	https://pubmed.ncbi.nlm.nih.gov/24477691/
AT2G40340	M00846_2.00	DREB2C	AP2/EREBP	DREB	A. thaliana	https://pubmed.ncbi.nlm.nih.gov/24477691/
AT3G16770	M00847_2.00	RAP2-3	AP2/EREBP	ERF	A. thaliana	https://pubmed.ncbi.nlm.nih.gov/24477691/
AT4G17500	M00848_2.00	ERF1A	AP2/EREBP	ERF	A. thaliana	https://pubmed.ncbi.nlm.nih.gov/24477691/
AT4G34410	M00849_2.00	ERF109	AP2/EREBP	ERF	A. thaliana	https://pubmed.ncbi.nlm.nih.gov/24477691/
AT4G36900	M00850_2.00	RAP2-10	AP2/EREBP	DREB	A. thaliana	https://pubmed.ncbi.nlm.nih.gov/24477691/
AT5G60120	M00851_2.00	TOE2	AP2/EREBP	AP2	A. thaliana	https://pubmed.ncbi.nlm.nih.gov/24477691/
AT2G33860	M00852_2.00	ARF3	B3	ARF	A. thaliana	https://pubmed.ncbi.nlm.nih.gov/24477691/
AT4G31610	M00853_2.00	REM1	B3	REM	A. thaliana	https://pubmed.ncbi.nlm.nih.gov/24477691/
AT1G09530	M00854_2.00	PIF3	bHLH	.	A. thaliana	https://pubmed.ncbi.nlm.nih.gov/24477691/
AT1G42990	M00855_2.00	BZIP60	bZIP	.	A. thaliana	https://pubmed.ncbi.nlm.nih.gov/24477691/
AT5G06950	M00856_2.00	TGA2	bZIP	.	A. thaliana	https://pubmed.ncbi.nlm.nih.gov/24477691/
AT2G17180	M00857_2.00	ZAT2	C2H2 ZF	.	A. thaliana	https://pubmed.ncbi.nlm.nih.gov/24477691/
AT3G53600	M00858_2.00	AT3G53600	C2H2 ZF	.	A. thaliana	https://pubmed.ncbi.nlm.nih.gov/24477691/
AT4G35610	M00859_2.00	AT4G35610	C2H2 ZF	.	A. thaliana	https://pubmed.ncbi.nlm.nih.gov/24477691/
AT5G03510	M00860_2.00	AT5G03510	C2H2 ZF	.	A. thaliana	https://pubmed.ncbi.nlm.nih.gov/24477691/
AT5G04340	M00861_2.00	ZAT6	C2H2 ZF	.	A. thaliana	https://pubmed.ncbi.nlm.nih.gov/24477691/
AT5G65590	M00862_2.00	DOF5.7	Dof	.	A. thaliana	https://pubmed.ncbi.nlm.nih.gov/24477691/
AT5G25830	M00863_2.00	GATA12	GATA	.	A. thaliana	https://pubmed.ncbi.nlm.nih.gov/24477691/
AT1G52150	M00864_2.00	ATHB-15	Homeodomain	HD-ZIP	A. thaliana	https://pubmed.ncbi.nlm.nih.gov/24477691/
AT3G61890	M00865_2.00	ATHB-12	Homeodomain	HD-ZIP	A. thaliana	https://pubmed.ncbi.nlm.nih.gov/24477691/
AT4G35550	M00866_2.00	WOX13	Homeodomain	HD-WOX	A. thaliana	https://pubmed.ncbi.nlm.nih.gov/24477691/
AT5G03790	M00867_2.00	ATHB-51	Homeodomain	HD-ZIP	A. thaliana	https://pubmed.ncbi.nlm.nih.gov/24477691/
AT3G24520	M00868_2.00	HSFC1	HSF	.	A. thaliana	https://pubmed.ncbi.nlm.nih.gov/24477691/
AT5G62020	M00869_2.00	HSFB2A	HSF	.	A. thaliana	https://pubmed.ncbi.nlm.nih.gov/24477691/
AT2G42430	M00870_2.00	LBD16	LOB	.	A. thaliana	https://pubmed.ncbi.nlm.nih.gov/24477691/
AT1G17950	M00871_2.00	MYB52	Myb/SANT	R2R3-MYB	A. thaliana	https://pubmed.ncbi.nlm.nih.gov/24477691/
AT1G67710	M00872_2.00	ARR11	Myb/SANT	ARR-B	A. thaliana	https://pubmed.ncbi.nlm.nih.gov/24477691/
AT2G01760	M00873_2.00	ARR14	Myb/SANT	ARR-B	A. thaliana	https://pubmed.ncbi.nlm.nih.gov/24477691/
AT2G20570	M00874_2.00	GPRI1	Myb/SANT	G2-like	A. thaliana	https://pubmed.ncbi.nlm.nih.gov/24477691/
AT2G46830	M00875_2.00	CCA1	Myb/SANT	MYB-related	A. thaliana	https://pubmed.ncbi.nlm.nih.gov/24477691/
AT4G01680	M00876_2.00	MYB55	Myb/SANT	R2R3-MYB	A. thaliana	https://pubmed.ncbi.nlm.nih.gov/24477691/
AT5G12870	M00877_2.00	MYB46	Myb/SANT	R2R3-MYB	A. thaliana	https://pubmed.ncbi.nlm.nih.gov/24477691/
AT5G16560	M00878_2.00	KAN1	Myb/SANT	G2-like	A. thaliana	https://pubmed.ncbi.nlm.nih.gov/24477691/
AT5G17300	M00879_2.00	RVE1	Myb/SANT	MYB-related	A. thaliana	https://pubmed.ncbi.nlm.nih.gov/24477691/
AT5G28300	M00880_2.00	AT5G28300	Trihelix	.	A. thaliana	https://pubmed.ncbi.nlm.nih.gov/24477691/
AT5G42630	M00881_2.00	KAN4	Myb/SANT	G2-like	A. thaliana	https://pubmed.ncbi.nlm.nih.gov/24477691/
AT5G49330	M00882_2.00	MYB111	Myb/SANT	R2R3-MYB	A. thaliana	https://pubmed.ncbi.nlm.nih.gov/24477691/
AT5G59780	M00883_2.00	MYB59	Myb/SANT	R2R3-MYB	A. thaliana	https://pubmed.ncbi.nlm.nih.gov/24477691/
AT3G04060	M00884_2.00	anac046	NAC/NAM	.	A. thaliana	https://pubmed.ncbi.nlm.nih.gov/24477691/
AT3G15500	M00885_2.00	NAC055	NAC/NAM	.	A. thaliana	https://pubmed.ncbi.nlm.nih.gov/24477691/
AT3G18400	M00886_2.00	anac058	NAC/NAM	.	A. thaliana	https://pubmed.ncbi.nlm.nih.gov/24477691/
AT2G47070	M00887_2.00	SPL1	SBP	.	A. thaliana	https://pubmed.ncbi.nlm.nih.gov/24477691/
AT5G18830	M00888_2.00	SPL7	SBP	.	A. thaliana	https://pubmed.ncbi.nlm.nih.gov/24477691/
AT2G26580	M00889_2.00	YAB5	YABBY	.	A. thaliana	https://pubmed.ncbi.nlm.nih.gov/24477691/
AT2G45190	M00890_2.00	YAB1	YABBY	.	A. thaliana	https://pubmed.ncbi.nlm.nih.gov/24477691/
AT1G35560	M00891_2.00	TCP23	TCP	.	A. thaliana	https://pubmed.ncbi.nlm.nih.gov/24477691/
AT1G69690	M00892_2.00	TCP15	TCP	.	A. thaliana	https://pubmed.ncbi.nlm.nih.gov/24477691/
AT3G45150	M00893_2.00	TCP16	TCP	.	A. thaliana	https://pubmed.ncbi.nlm.nih.gov/24477691/
AT1G63480	M00894_2.00	AHL12	AT hook	.	A. thaliana	https://pubmed.ncbi.nlm.nih.gov/24477691/
AT3G51060	M00895_2.00	SRS1	Unknown	.	A. thaliana	https://pubmed.ncbi.nlm.nih.gov/24477691/
AT4G14465	M00896_2.00	AHL20	Unknown	.	A. thaliana	https://pubmed.ncbi.nlm.nih.gov/24477691/
AT4G35390	M00897_2.00	AHL25	AT hook	.	A. thaliana	https://pubmed.ncbi.nlm.nih.gov/24477691/
AT2G44745	M00898_2.00	WRKY12	WRKY	.	A. thaliana	https://pubmed.ncbi.nlm.nih.gov/24477691/
AT3G01970	M00899_2.00	WRKY45	WRKY	.	A. thaliana	https://pubmed.ncbi.nlm.nih.gov/24477691/
AT4G31800	M00900_2.00	WRKY18	WRKY	.	A. thaliana	https://pubmed.ncbi.nlm.nih.gov/24477691/
AT5G22570	M00901_2.00	WRKY38	WRKY	.	A. thaliana	https://pubmed.ncbi.nlm.nih.gov/24477691/
AT1G12610	M00962_2.00	DREB1F	AP2/EREBP	DREB	A. thaliana	https://pubmed.ncbi.nlm.nih.gov/26103993/
AT1G63030	M00963_2.00	DREB1E	AP2/EREBP	DREB	A. thaliana	https://pubmed.ncbi.nlm.nih.gov/26103993/
fgenesh2_kg.1__1363__AT1G12610.1	M00964_2.00	DDF1	AP2/EREBP	DREB	A. lyrata	https://pubmed.ncbi.nlm.nih.gov/26103993/
fgenesh2_kg.2__175__AT1G63030.1	M00965_2.00	DDF2	AP2/EREBP	DREB	A. lyrata	https://pubmed.ncbi.nlm.nih.gov/26103993/
AT1G01010	M00969_2.00	NAC001	NAC/NAM	.	A. thaliana	https://pubmed.ncbi.nlm.nih.gov/24914054/
AT1G01720	M00970_2.00	NAC002	NAC/NAM	.	A. thaliana	https://pubmed.ncbi.nlm.nih.gov/24914054/
AT1G32770	M00971_2.00	NAC012	NAC/NAM	.	A. thaliana	https://pubmed.ncbi.nlm.nih.gov/24914054/
AT1G52890	M00972_2.00	NAC019	NAC/NAM	.	A. thaliana	https://pubmed.ncbi.nlm.nih.gov/24914054/
AT1G69490	M00973_2.00	NAC029	NAC/NAM	.	A. thaliana	https://pubmed.ncbi.nlm.nih.gov/24914054/
AT1G71930	M00974_2.00	NAC030	NAC/NAM	.	A. thaliana	https://pubmed.ncbi.nlm.nih.gov/24914054/
AT2G27300	M00975_2.00	NTL8	NAC/NAM	.	A. thaliana	https://pubmed.ncbi.nlm.nih.gov/24914054/
AT3G15500	M00976_2.00	NAC055	NAC/NAM	.	A. thaliana	https://pubmed.ncbi.nlm.nih.gov/24914054/
AT3G49530	M00977_2.00	NAC062	NAC/NAM	.	A. thaliana	https://pubmed.ncbi.nlm.nih.gov/24914054/
AT3G61910	M00978_2.00	NAC066	NAC/NAM	.	A. thaliana	https://pubmed.ncbi.nlm.nih.gov/24914054/
AT5G39610	M00979_2.00	NAC92	NAC/NAM	.	A. thaliana	https://pubmed.ncbi.nlm.nih.gov/24914054/
AT5G66300	M00980_2.00	NAC105	NAC/NAM	.	A. thaliana	https://pubmed.ncbi.nlm.nih.gov/24914054/
AT2G42400	M00981_2.00	VOZ2	VOZ	.	A. thaliana	https://pubmed.ncbi.nlm.nih.gov/24914054/
AT2G04880	M00982_2.00	ZAP1	WRKY	.	A. thaliana	https://pubmed.ncbi.nlm.nih.gov/24914054/
AT1G04370	M01045_2.00	ERF14	AP2/EREBP	ERF	A. thaliana	https://pubmed.ncbi.nlm.nih.gov/25220462/
AT1G53910	M01046_2.00	RAP2-12	AP2/EREBP	ERF	A. thaliana	https://pubmed.ncbi.nlm.nih.gov/25220462/
AT1G68550	M01047_2.00	ERF118	AP2/EREBP	ERF	A. thaliana	https://pubmed.ncbi.nlm.nih.gov/25220462/
AT2G23340	M01048_2.00	ERF008	AP2/EREBP	DREB	A. thaliana	https://pubmed.ncbi.nlm.nih.gov/25220462/
AT2G40340	M01049_2.00	DREB2C	AP2/EREBP	.	A. thaliana	https://pubmed.ncbi.nlm.nih.gov/25220462/
AT3G16770	M01050_2.00	RAP2-3	AP2/EREBP	ERF	A. thaliana	https://pubmed.ncbi.nlm.nih.gov/25220462/
AT5G64750	M01051_2.00	2001-04-01	AP2/EREBP	ERF	A. thaliana	https://pubmed.ncbi.nlm.nih.gov/25220462/
AT1G68920	M01052_2.00	BHLH49	bHLH	.	A. thaliana	https://pubmed.ncbi.nlm.nih.gov/25220462/
AT1G08320	M01053_2.00	TGA9	bZIP	.	A. thaliana	https://pubmed.ncbi.nlm.nih.gov/25220462/
AT1G22070	M01054_2.00	TGA3	bZIP	.	A. thaliana	https://pubmed.ncbi.nlm.nih.gov/25220462/
AT3G12250	M01055_2.00	TGA6	bZIP	.	A. thaliana	https://pubmed.ncbi.nlm.nih.gov/25220462/
AT3G19290	M01056_2.00	ABF4	bZIP	.	A. thaliana	https://pubmed.ncbi.nlm.nih.gov/25220462/
AT3G19290	M01057_2.00	ABF4	bZIP	.	A. thaliana	https://pubmed.ncbi.nlm.nih.gov/25220462/
AT3G56850	M01058_2.00	DPBF3	bZIP	.	A. thaliana	https://pubmed.ncbi.nlm.nih.gov/25220462/
AT3G56850	M01059_2.00	DPBF3	bZIP	.	A. thaliana	https://pubmed.ncbi.nlm.nih.gov/25220462/
AT3G45260	M01060_2.00	IDD9	C2H2 ZF	.	A. thaliana	https://pubmed.ncbi.nlm.nih.gov/25220462/
AT3G50700	M01061_2.00	IDD2	C2H2 ZF	.	A. thaliana	https://pubmed.ncbi.nlm.nih.gov/25220462/
AT1G64620	M01062_2.00	DOF1.8	Dof	.	A. thaliana	https://pubmed.ncbi.nlm.nih.gov/25220462/
AT5G62940	M01063_2.00	DOF5.6	Dof	.	A. thaliana	https://pubmed.ncbi.nlm.nih.gov/25220462/
AT1G62990	M01064_2.00	KNAT7	Homeodomain	HD-KN	A. thaliana	https://pubmed.ncbi.nlm.nih.gov/25220462/
AT2G44910	M01065_2.00	ATHB-4	Homeodomain	HD-ZIP	A. thaliana	https://pubmed.ncbi.nlm.nih.gov/25220462/
AT4G00220	M01066_2.00	LBD30	LOB	.	A. thaliana	https://pubmed.ncbi.nlm.nih.gov/25220462/
AT4G00220	M01067_2.00	LBD30	LOB	.	A. thaliana	https://pubmed.ncbi.nlm.nih.gov/25220462/
AT1G13300	M01068_2.00	HRS1	Myb/SANT	G2-like	A. thaliana	https://pubmed.ncbi.nlm.nih.gov/25220462/
AT1G18330	M01069_2.00	RVE7	Myb/SANT	MYB-related	A. thaliana	https://pubmed.ncbi.nlm.nih.gov/25220462/
AT1G49950	M01070_2.00	TRB1	Myb/SANT	MYB-related	A. thaliana	https://pubmed.ncbi.nlm.nih.gov/25220462/
AT2G23290	M01071_2.00	AtMYB70	Myb/SANT	R2R3-MYB	A. thaliana	https://pubmed.ncbi.nlm.nih.gov/25220462/
AT3G01530	M01072_2.00	MYB57	Myb/SANT	R2R3-MYB	A. thaliana	https://pubmed.ncbi.nlm.nih.gov/25220462/
AT3G08500	M01073_2.00	MYB83	Myb/SANT	R2R3-MYB	A. thaliana	https://pubmed.ncbi.nlm.nih.gov/25220462/
AT3G09600	M01074_2.00	RVE8	Myb/SANT	MYB-related	A. thaliana	https://pubmed.ncbi.nlm.nih.gov/25220462/
AT3G11280	M01075_2.00	AT3G11280	Myb/SANT	MYB-related	A. thaliana	https://pubmed.ncbi.nlm.nih.gov/25220462/
AT3G11440	M01076_2.00	ATMYB65	Myb/SANT	R2R3-MYB	A. thaliana	https://pubmed.ncbi.nlm.nih.gov/25220462/
AT3G12730	M01077_2.00	PHL12	Myb/SANT	G2-like	A. thaliana	https://pubmed.ncbi.nlm.nih.gov/25220462/
AT3G16350	M01078_2.00	AT3G16350	Myb/SANT	MYB-related	A. thaliana	https://pubmed.ncbi.nlm.nih.gov/25220462/
AT4G01280	M01079_2.00	RVE5	Myb/SANT	MYB-related	A. thaliana	https://pubmed.ncbi.nlm.nih.gov/25220462/
AT4G09450	M01080_2.00	AT4G09450	Myb/SANT	MYB-related	A. thaliana	https://pubmed.ncbi.nlm.nih.gov/25220462/
AT5G52660	M01081_2.00	RVE6	Myb/SANT	MYB-related	A. thaliana	https://pubmed.ncbi.nlm.nih.gov/25220462/
AT5G67300	M01082_2.00	MYB44	Myb/SANT	R2R3-MYB	A. thaliana	https://pubmed.ncbi.nlm.nih.gov/25220462/
AT5G67580	M01083_2.00	TRB2	Myb/SANT	MYB-related	A. thaliana	https://pubmed.ncbi.nlm.nih.gov/25220462/
AT1G27370	M01084_2.00	SPL10	SBP	.	A. thaliana	https://pubmed.ncbi.nlm.nih.gov/25220462/
AT4G00390	M01085_2.00	AT4G00390	Storekeeper	.	A. thaliana	https://pubmed.ncbi.nlm.nih.gov/25220462/
AT2G45680	M01086_2.00	TCP9	TCP	.	A. thaliana	https://pubmed.ncbi.nlm.nih.gov/25220462/
AT3G22760	M01087_2.00	TCX3	TCR/CxC	.	A. thaliana	https://pubmed.ncbi.nlm.nih.gov/25220462/
AT2G42040	M01088_2.00	AT2G42040	WRC	.	A. thaliana	https://pubmed.ncbi.nlm.nih.gov/25220462/
AT2G47260	M01089_2.00	WRKY23	WRKY	.	A. thaliana	https://pubmed.ncbi.nlm.nih.gov/25220462/
AT4G23810	M01090_2.00	WRKY53	WRKY	.	A. thaliana	https://pubmed.ncbi.nlm.nih.gov/25220462/
AT1G22810	M01092_2.00	ERF019	AP2/EREBP	.	A. thaliana	https://pubmed.ncbi.nlm.nih.gov/31133749/
AT3G25890	M01093_2.00	ERF119	AP2/EREBP	ERF	A. thaliana	https://pubmed.ncbi.nlm.nih.gov/31133749/
AT5G25810	M01094_2.00	TINY	AP2/EREBP	DREB	A. thaliana	https://pubmed.ncbi.nlm.nih.gov/31133749/
PK02330.1	M01095_2.00	PK02330.1	AP2/EREBP	ERF	C. sativa	https://pubmed.ncbi.nlm.nih.gov/31133749/
PK03025.1	M01096_2.00	PK03025.1	AP2/EREBP	ERF	C. sativa	https://pubmed.ncbi.nlm.nih.gov/31133749/
PK07402.1	M01097_2.00	PK07402.1	AP2/EREBP	DREB	C. sativa	https://pubmed.ncbi.nlm.nih.gov/31133749/
PK08602.1	M01098_2.00	PK08602.1	AP2/EREBP	DREB	C. sativa	https://pubmed.ncbi.nlm.nih.gov/31133749/
PK17878.1	M01099_2.00	PK17878.1	AP2/EREBP	ERF	C. sativa	https://pubmed.ncbi.nlm.nih.gov/31133749/
PK19363.1	M01100_2.00	PK19363.1	AP2/EREBP	ERF	C. sativa	https://pubmed.ncbi.nlm.nih.gov/31133749/
PK24580.1	M01101_2.00	PK24580.1	AP2/EREBP	ERF	C. sativa	https://pubmed.ncbi.nlm.nih.gov/31133749/
PK00377.1	M01107_2.00	PK00377.1	AT hook	.	C. sativa	https://pubmed.ncbi.nlm.nih.gov/31133749/
PK26376.1	M01108_2.00	PK26376.1	AT hook	.	C. sativa	https://pubmed.ncbi.nlm.nih.gov/31133749/
PK01630.1	M01118_2.00	PK01630.1	bHLH	.	C. sativa	https://pubmed.ncbi.nlm.nih.gov/31133749/
PK03576.1	M01119_2.00	PK03576.1	bHLH	.	C. sativa	https://pubmed.ncbi.nlm.nih.gov/31133749/
PK05451.1	M01120_2.00	PK05451.1	bHLH	.	C. sativa	https://pubmed.ncbi.nlm.nih.gov/31133749/
PK05923.1	M01121_2.00	PK05923.1	bHLH	.	C. sativa	https://pubmed.ncbi.nlm.nih.gov/31133749/
PK06517.1	M01122_2.00	PK06517.1	bHLH	.	C. sativa	https://pubmed.ncbi.nlm.nih.gov/31133749/
PK07858.1	M01123_2.00	PK07858.1	bHLH	.	C. sativa	https://pubmed.ncbi.nlm.nih.gov/31133749/
PK09702.1	M01124_2.00	PK09702.1	bHLH	.	C. sativa	https://pubmed.ncbi.nlm.nih.gov/31133749/
PK15505.1	M01125_2.00	PK15505.1	bHLH	.	C. sativa	https://pubmed.ncbi.nlm.nih.gov/31133749/
PK18401.1	M01126_2.00	PK18401.1	bHLH	.	C. sativa	https://pubmed.ncbi.nlm.nih.gov/31133749/
PK18474.1	M01127_2.00	PK18474.1	bHLH	.	C. sativa	https://pubmed.ncbi.nlm.nih.gov/31133749/
PK20225.1	M01128_2.00	PK20225.1	bHLH	.	C. sativa	https://pubmed.ncbi.nlm.nih.gov/31133749/
PK20397.1	M01129_2.00	PK20397.1	bHLH	.	C. sativa	https://pubmed.ncbi.nlm.nih.gov/31133749/
AT3G17609	M01132_2.00	HYH	bZIP	.	A. thaliana	https://pubmed.ncbi.nlm.nih.gov/31133749/
AT3G56850	M01133_2.00	DPBF3	bZIP	.	A. thaliana	https://pubmed.ncbi.nlm.nih.gov/31133749/
AT5G65210	M01134_2.00	TGA1	bZIP	.	A. thaliana	https://pubmed.ncbi.nlm.nih.gov/31133749/
PK00315.1	M01153_2.00	PK00315.1	bZIP	.	C. sativa	https://pubmed.ncbi.nlm.nih.gov/31133749/
PK05128.1	M01154_2.00	PK05128.1	bZIP	.	C. sativa	https://pubmed.ncbi.nlm.nih.gov/31133749/
PK09021.1	M01155_2.00	PK09021.1	bZIP	.	C. sativa	https://pubmed.ncbi.nlm.nih.gov/31133749/
PK09653.1	M01156_2.00	PK09653.1	bZIP	.	C. sativa	https://pubmed.ncbi.nlm.nih.gov/31133749/
PK16335.1	M01157_2.00	PK16335.1	bZIP	.	C. sativa	https://pubmed.ncbi.nlm.nih.gov/31133749/
PK18009.1	M01158_2.00	PK18009.1	bZIP	.	C. sativa	https://pubmed.ncbi.nlm.nih.gov/31133749/
PK20942.1	M01159_2.00	PK20942.1	bZIP	.	C. sativa	https://pubmed.ncbi.nlm.nih.gov/31133749/
PK23964.1	M01160_2.00	PK23964.1	bZIP	.	C. sativa	https://pubmed.ncbi.nlm.nih.gov/31133749/
PK24205.1	M01161_2.00	PK24205.1	bZIP	.	C. sativa	https://pubmed.ncbi.nlm.nih.gov/31133749/
PK24978.1	M01162_2.00	PK24978.1	bZIP	.	C. sativa	https://pubmed.ncbi.nlm.nih.gov/31133749/
PK27109.1	M01163_2.00	PK27109.1	bZIP	.	C. sativa	https://pubmed.ncbi.nlm.nih.gov/31133749/
PK27149.1	M01164_2.00	PK27149.1	bZIP	.	C. sativa	https://pubmed.ncbi.nlm.nih.gov/31133749/
AT1G02030	M01167_2.00	ZAT1	C2H2 ZF	.	A. thaliana	https://pubmed.ncbi.nlm.nih.gov/31133749/
AT2G45120	M01168_2.00	ZAT4	C2H2 ZF	.	A. thaliana	https://pubmed.ncbi.nlm.nih.gov/31133749/
PK09091.1	M01200_2.00	PK09091.1	C2H2 ZF	.	C. sativa	https://pubmed.ncbi.nlm.nih.gov/31133749/
CEG01538.1	M01201_2.00	CEG01538.1	C2H2 ZF	.	O. tauri	https://pubmed.ncbi.nlm.nih.gov/31133749/
AT2G46590	M01212_2.00	DOF2.5	Dof	.	A. thaliana	https://pubmed.ncbi.nlm.nih.gov/31133749/
PK01144.1	M01213_2.00	PK01144.1	Dof	.	C. sativa	https://pubmed.ncbi.nlm.nih.gov/31133749/
PK03929.1	M01214_2.00	PK03929.1	Dof	.	C. sativa	https://pubmed.ncbi.nlm.nih.gov/31133749/
PK05671.1	M01215_2.00	PK05671.1	Dof	.	C. sativa	https://pubmed.ncbi.nlm.nih.gov/31133749/
PK07031.1	M01216_2.00	PK07031.1	Dof	.	C. sativa	https://pubmed.ncbi.nlm.nih.gov/31133749/
PK10955.1	M01217_2.00	PK10955.1	Dof	.	C. sativa	https://pubmed.ncbi.nlm.nih.gov/31133749/
PK14080.1	M01218_2.00	PK14080.1	Dof	.	C. sativa	https://pubmed.ncbi.nlm.nih.gov/31133749/
PK15337.1	M01219_2.00	PK15337.1	Dof	.	C. sativa	https://pubmed.ncbi.nlm.nih.gov/31133749/
PK16340.1	M01220_2.00	PK16340.1	Dof	.	C. sativa	https://pubmed.ncbi.nlm.nih.gov/31133749/
PK20317.1	M01221_2.00	PK20317.1	Dof	.	C. sativa	https://pubmed.ncbi.nlm.nih.gov/31133749/
PK20555.1	M01222_2.00	PK20555.1	Dof	.	C. sativa	https://pubmed.ncbi.nlm.nih.gov/31133749/
PK23009.1	M01223_2.00	PK23009.1	Dof	.	C. sativa	https://pubmed.ncbi.nlm.nih.gov/31133749/
PK23763.1	M01224_2.00	PK23763.1	Dof	.	C. sativa	https://pubmed.ncbi.nlm.nih.gov/31133749/
estExt_gwp_gw1.C_220046	M01225_2.00	estExt_gwp_gw1.C_220046	E2F	.	P. patens	https://pubmed.ncbi.nlm.nih.gov/31133749/
AT5G11060	M01238_2.00	KNAT4	Homeodomain	HD-KN	A. thaliana	https://pubmed.ncbi.nlm.nih.gov/31133749/
PK19166.1	M01249_2.00	PK19166.1	Homeodomain	HD-PHD	C. sativa	https://pubmed.ncbi.nlm.nih.gov/31133749/
PK20392.1	M01250_2.00	PK20392.1	Homeodomain	HD-ZIP	C. sativa	https://pubmed.ncbi.nlm.nih.gov/31133749/
PK20392.1	M01251_2.00	PK20392.1	Homeodomain	HD-ZIP	C. sativa	https://pubmed.ncbi.nlm.nih.gov/31133749/
PK24181.1	M01252_2.00	PK24181.1	Homeodomain	HD-ZIP	C. sativa	https://pubmed.ncbi.nlm.nih.gov/31133749/
PK25011.1	M01253_2.00	PK25011.1	Homeodomain	HD-other	C. sativa	https://pubmed.ncbi.nlm.nih.gov/31133749/
PK25034.1	M01254_2.00	PK25034.1	Homeodomain	HD-KN	C. sativa	https://pubmed.ncbi.nlm.nih.gov/31133749/
AT3G10030	M01258_2.00	AT3G10030	Trihelix	MADF	A. thaliana	https://pubmed.ncbi.nlm.nih.gov/31133749/
PK04914.1	M01262_2.00	PK04914.1	Trihelix	MADF	C. sativa	https://pubmed.ncbi.nlm.nih.gov/31133749/
PK15172.1	M01263_2.00	PK15172.1	Trihelix	MADF	C. sativa	https://pubmed.ncbi.nlm.nih.gov/31133749/
PK20543.1	M01264_2.00	PK20543.1	Trihelix	MADF	C. sativa	https://pubmed.ncbi.nlm.nih.gov/31133749/
PK26075.1	M01265_2.00	PK26075.1	Trihelix	MADF	C. sativa	https://pubmed.ncbi.nlm.nih.gov/31133749/
AT1G07540	M01266_2.00	TRP5	Myb/SANT	MYB-related	A. thaliana	https://pubmed.ncbi.nlm.nih.gov/31133749/
AT1G14350	M01267_2.00	MYB124	Myb/SANT	R2R3-MYB	A. thaliana	https://pubmed.ncbi.nlm.nih.gov/31133749/
AT1G14600	M01268_2.00	AT1G14600	Myb/SANT	G2-like	A. thaliana	https://pubmed.ncbi.nlm.nih.gov/31133749/
AT1G49010	M01269_2.00	AT1G49010	Myb/SANT	MYB-related	A. thaliana	https://pubmed.ncbi.nlm.nih.gov/31133749/
AT4G13640	M01270_2.00	UNE16	Myb/SANT	G2-like	A. thaliana	https://pubmed.ncbi.nlm.nih.gov/31133749/
PK01261.1	M01275_2.00	PK01261.1	Myb/SANT	MYB-related	C. sativa	https://pubmed.ncbi.nlm.nih.gov/31133749/
PK05732.1	M01276_2.00	PK05732.1	Myb/SANT	G2-like	C. sativa	https://pubmed.ncbi.nlm.nih.gov/31133749/
PK07741.1	M01277_2.00	PK07741.1	Myb/SANT	R2R3-MYB	C. sativa	https://pubmed.ncbi.nlm.nih.gov/31133749/
PK07924.1	M01278_2.00	PK07924.1	Myb/SANT	ARR-B	C. sativa	https://pubmed.ncbi.nlm.nih.gov/31133749/
PK12011.1	M01279_2.00	PK12011.1	Myb/SANT	MYB3R	C. sativa	https://pubmed.ncbi.nlm.nih.gov/31133749/
PK19621.1	M01280_2.00	PK19621.1	Myb/SANT	MYB-related	C. sativa	https://pubmed.ncbi.nlm.nih.gov/31133749/
PK21166.1	M01281_2.00	PK21166.1	Myb/SANT	R2R3-MYB	C. sativa	https://pubmed.ncbi.nlm.nih.gov/31133749/
PK21687.1	M01282_2.00	PK21687.1	Myb/SANT	MYB-related	C. sativa	https://pubmed.ncbi.nlm.nih.gov/31133749/
PK26523.1	M01283_2.00	PK26523.1	Myb/SANT	G2-like	C. sativa	https://pubmed.ncbi.nlm.nih.gov/31133749/
PK27213.1	M01284_2.00	PK27213.1	Myb/SANT	MYB-related	C. sativa	https://pubmed.ncbi.nlm.nih.gov/31133749/
PK27693.1	M01285_2.00	PK27693.1	Myb/SANT	MYB-related	C. sativa	https://pubmed.ncbi.nlm.nih.gov/31133749/
PK28187.1	M01286_2.00	PK28187.1	Myb/SANT	R2R3-MYB	C. sativa	https://pubmed.ncbi.nlm.nih.gov/31133749/
100010405	M01287_2.00	100010405	Myb/SANT	MYB-related	O. tauri	https://pubmed.ncbi.nlm.nih.gov/31133749/
e_gw1.09.00.361.1	M01288_2.00	e_gw1.09.00.361.1	Myb/SANT	MYB3R	O. tauri	https://pubmed.ncbi.nlm.nih.gov/31133749/
AT1G65910	M01289_2.00	anac028	NAC/NAM	.	A. thaliana	https://pubmed.ncbi.nlm.nih.gov/31133749/
PK11990.1	M01290_2.00	PK11990.1	NAC/NAM	.	C. sativa	https://pubmed.ncbi.nlm.nih.gov/31133749/
PK19314.1	M01291_2.00	PK19314.1	NAC/NAM	.	C. sativa	https://pubmed.ncbi.nlm.nih.gov/31133749/
PK26618.1	M01292_2.00	PK26618.1	NAC/NAM	.	C. sativa	https://pubmed.ncbi.nlm.nih.gov/31133749/
PK27085.1	M01293_2.00	PK27085.1	NAC/NAM	.	C. sativa	https://pubmed.ncbi.nlm.nih.gov/31133749/
AT2G42200	M01308_2.00	SPL9	SBP	.	A. thaliana	https://pubmed.ncbi.nlm.nih.gov/31133749/
AT3G04930	M01309_2.00	AT3G04930	Storekeeper	.	A. thaliana	https://pubmed.ncbi.nlm.nih.gov/31133749/
PK20442.1	M01310_2.00	PK20442.1	Storekeeper	.	C. sativa	https://pubmed.ncbi.nlm.nih.gov/31133749/
AT1G58100	M01311_2.00	TCP8	TCP	.	A. thaliana	https://pubmed.ncbi.nlm.nih.gov/31133749/
OS03G0706500	M01312_2.00	TB1	TCP	.	Oryza sativa	https://pubmed.ncbi.nlm.nih.gov/31133749/
PK10344.1	M01313_2.00	PK10344.1	TCP	.	C. sativa	https://pubmed.ncbi.nlm.nih.gov/31133749/
PK12240.1	M01314_2.00	PK12240.1	TCP	.	C. sativa	https://pubmed.ncbi.nlm.nih.gov/31133749/
PK12736.1	M01315_2.00	PK12736.1	TCP	.	C. sativa	https://pubmed.ncbi.nlm.nih.gov/31133749/
PK13314.1	M01316_2.00	PK13314.1	TCP	.	C. sativa	https://pubmed.ncbi.nlm.nih.gov/31133749/
PK14653.1	M01317_2.00	PK14653.1	TCP	.	C. sativa	https://pubmed.ncbi.nlm.nih.gov/31133749/
PK19717.1	M01318_2.00	PK19717.1	TCP	.	C. sativa	https://pubmed.ncbi.nlm.nih.gov/31133749/
AT5G25790	M01319_2.00	AT5G25790	TCR/CxC	.	A. thaliana	https://pubmed.ncbi.nlm.nih.gov/31133749/
PK27683.1	M01322_2.00	PK27683.1	TCR/CxC	.	C. sativa	https://pubmed.ncbi.nlm.nih.gov/31133749/
PK05432.1	M01324_2.00	PK05432.1	WRKY	.	C. sativa	https://pubmed.ncbi.nlm.nih.gov/31133749/
PK25870.1	M01325_2.00	PK25870.1	WRKY	.	C. sativa	https://pubmed.ncbi.nlm.nih.gov/31133749/
AT4G06634	M01443_2.00	YY1	C2H2 ZF	.	A. thaliana	https://pubmed.ncbi.nlm.nih.gov/25690854/
fgenesh1_pg.scaffold_191000049	M01473_2.00	fgenesh1_pg.scaffold_191000049	C2H2 ZF	.	P. patens	https://pubmed.ncbi.nlm.nih.gov/25690854/
AT1G06160	M01602_2.00	ERF094	AP2/EREBP	ERF	A. thaliana	https://pubmed.ncbi.nlm.nih.gov/25215497/
AT1G15360	M01603_2.00	WIN1	AP2/EREBP	DREB	A. thaliana	https://pubmed.ncbi.nlm.nih.gov/25215497/
AT1G22985	M01604_2.00	ERF069	AP2/EREBP	ERF	A. thaliana	https://pubmed.ncbi.nlm.nih.gov/25215497/
AT1G25560	M01605_2.00	TEM1	AP2/EREBP	B3	A. thaliana	https://pubmed.ncbi.nlm.nih.gov/25215497/
AT1G28370	M01606_2.00	ERF11	AP2/EREBP	ERF	A. thaliana	https://pubmed.ncbi.nlm.nih.gov/25215497/
AT1G50640	M01607_2.00	ERF3	AP2/EREBP	ERF	A. thaliana	https://pubmed.ncbi.nlm.nih.gov/25215497/
AT1G53170	M01608_2.00	ERF8	AP2/EREBP	ERF	A. thaliana	https://pubmed.ncbi.nlm.nih.gov/25215497/
AT1G68840	M01609_2.00	RAV2	AP2/EREBP	B3	A. thaliana	https://pubmed.ncbi.nlm.nih.gov/25215497/
AT1G74930	M01610_2.00	ERF018	AP2/EREBP	DREB	A. thaliana	https://pubmed.ncbi.nlm.nih.gov/25215497/
AT1G75490	M01611_2.00	DREB2D	AP2/EREBP	DREB	A. thaliana	https://pubmed.ncbi.nlm.nih.gov/25215497/
AT1G78080	M01612_2.00	RAP2-4	AP2/EREBP	DREB	A. thaliana	https://pubmed.ncbi.nlm.nih.gov/25215497/
AT2G33710	M01613_2.00	AT2G33710	AP2/EREBP	ERF	A. thaliana	https://pubmed.ncbi.nlm.nih.gov/25215497/
AT2G36450	M01614_2.00	ERF024	AP2/EREBP	DREB	A. thaliana	https://pubmed.ncbi.nlm.nih.gov/25215497/
AT2G44840	M01615_2.00	ERF13	AP2/EREBP	ERF	A. thaliana	https://pubmed.ncbi.nlm.nih.gov/25215497/
AT3G15210	M01616_2.00	ERF4	AP2/EREBP	ERF	A. thaliana	https://pubmed.ncbi.nlm.nih.gov/25215497/
AT3G20310	M01617_2.00	ERF7	AP2/EREBP	ERF	A. thaliana	https://pubmed.ncbi.nlm.nih.gov/25215497/
AT3G23230	M01618_2.00	ERF098	AP2/EREBP	ERF	A. thaliana	https://pubmed.ncbi.nlm.nih.gov/25215497/
AT3G23240	M01619_2.00	ERF1B	AP2/EREBP	ERF	A. thaliana	https://pubmed.ncbi.nlm.nih.gov/25215497/
AT4G16750	M01620_2.00	ERF039	AP2/EREBP	DREB	A. thaliana	https://pubmed.ncbi.nlm.nih.gov/25215497/
AT4G17490	M01621_2.00	ERF6	AP2/EREBP	ERF	A. thaliana	https://pubmed.ncbi.nlm.nih.gov/25215497/
AT4G23750	M01622_2.00	CRF2	AP2/EREBP	ERF	A. thaliana	https://pubmed.ncbi.nlm.nih.gov/25215497/
AT4G25470	M01623_2.00	DREB1C	AP2/EREBP	DREB	A. thaliana	https://pubmed.ncbi.nlm.nih.gov/25215497/
AT4G25480	M01624_2.00	DREB1A	AP2/EREBP	DREB	A. thaliana	https://pubmed.ncbi.nlm.nih.gov/25215497/
AT4G25480	M01625_2.00	DREB1A	AP2/EREBP	DREB	A. thaliana	https://pubmed.ncbi.nlm.nih.gov/25215497/
AT4G27950	M01626_2.00	CRF4	AP2/EREBP	ERF	A. thaliana	https://pubmed.ncbi.nlm.nih.gov/25215497/
AT4G32800	M01627_2.00	ERF043	AP2/EREBP	DREB	A. thaliana	https://pubmed.ncbi.nlm.nih.gov/25215497/
AT5G07580	M01628_2.00	ERF106	AP2/EREBP	ERF	A. thaliana	https://pubmed.ncbi.nlm.nih.gov/25215497/
AT5G13330	M01629_2.00	ERF113	AP2/EREBP	ERF	A. thaliana	https://pubmed.ncbi.nlm.nih.gov/25215497/
AT5G43410	M01630_2.00	ERF096	AP2/EREBP	ERF	A. thaliana	https://pubmed.ncbi.nlm.nih.gov/25215497/
AT5G47220	M01631_2.00	ERF2	AP2/EREBP	ERF	A. thaliana	https://pubmed.ncbi.nlm.nih.gov/25215497/
AT5G51190	M01632_2.00	ERF105	AP2/EREBP	ERF	A. thaliana	https://pubmed.ncbi.nlm.nih.gov/25215497/
AT5G53290	M01633_2.00	CRF3	AP2/EREBP	ERF	A. thaliana	https://pubmed.ncbi.nlm.nih.gov/25215497/
LOC_Os08g36920	M01634_2.00	LOC_Os08g36920	AP2/EREBP	ERF	Oryza sativa	https://pubmed.ncbi.nlm.nih.gov/25215497/
OS02G0677300	M01635_2.00	DREB1G	AP2/EREBP	DREB	Oryza sativa	https://pubmed.ncbi.nlm.nih.gov/25215497/
OS05G0497200	M01636_2.00	OS05G0497200	AP2/EREBP	ERF	Oryza sativa	https://pubmed.ncbi.nlm.nih.gov/25215497/
estExt_fgenesh1_pg.C_4800009	M01639_2.00	estExt_fgenesh1_pg.C_4800009	AP2/EREBP	DREB	P. patens	https://pubmed.ncbi.nlm.nih.gov/25215497/
estExt_gwp_gw1.C_550163	M01640_2.00	estExt_gwp_gw1.C_550163	AP2/EREBP	DREB	P. patens	https://pubmed.ncbi.nlm.nih.gov/25215497/
fgenesh1_pg.scaffold_1000495	M01641_2.00	fgenesh1_pg.scaffold_1000495	AP2/EREBP	DREB	P. patens	https://pubmed.ncbi.nlm.nih.gov/25215497/
gw1.8.141.1	M01642_2.00	gw1.8.141.1	AP2/EREBP	DREB	P. patens	https://pubmed.ncbi.nlm.nih.gov/25215497/
PK19363.1	M01643_2.00	PK19363.1	AP2/EREBP	ERF	C. sativa	https://pubmed.ncbi.nlm.nih.gov/25215497/
100010458	M01644_2.00	100010458	AP2/EREBP	ERF	O. tauri	https://pubmed.ncbi.nlm.nih.gov/25215497/
AT1G13260	M01645_2.00	RAV1	AP2/EREBP	B3	A. thaliana	https://pubmed.ncbi.nlm.nih.gov/25215497/
AT1G13260	M01646_2.00	RAV1	AP2/EREBP	B3	A. thaliana	https://pubmed.ncbi.nlm.nih.gov/25215497/
AT3G25730	M01647_2.00	ARF14	B3	ARF	A. thaliana	https://pubmed.ncbi.nlm.nih.gov/25215497/
AT3G25730	M01648_2.00	ARF14	B3	ARF	A. thaliana	https://pubmed.ncbi.nlm.nih.gov/25215497/
AT1G14900	M01671_2.00	HMGA	AT hook	.	A. thaliana	https://pubmed.ncbi.nlm.nih.gov/25215497/
AT4G17950	M01672_2.00	AHL13	AT hook	.	A. thaliana	https://pubmed.ncbi.nlm.nih.gov/25215497/
BRADI3G55950	M01673_2.00	BRADI3G55950	AT hook	.	Brachypodium distachyon	https://pubmed.ncbi.nlm.nih.gov/25215497/
BRADI5G22430	M01674_2.00	BRADI5G22430	AT hook	.	Brachypodium distachyon	https://pubmed.ncbi.nlm.nih.gov/25215497/
MTR_4g101990	M01687_2.00	MTR_4g101990	AT hook	.	Medicago truncatula	https://pubmed.ncbi.nlm.nih.gov/25215497/
OS02G0824300	M01688_2.00	OS02G0824300	AT hook	.	Oryza sativa	https://pubmed.ncbi.nlm.nih.gov/25215497/
VIT_08s0007g04020	M01689_2.00	VIT_08s0007g04020	AT hook	.	V. vinifera	https://pubmed.ncbi.nlm.nih.gov/25215497/
AT1G28300	M01695_2.00	LEC2	B3	FUS	A. thaliana	https://pubmed.ncbi.nlm.nih.gov/25215497/
AT1G51120	M01696_2.00	AT1G51120	AP2/EREBP	B3	A. thaliana	https://pubmed.ncbi.nlm.nih.gov/25215497/
AT5G37020	M01697_2.00	ARF8	B3	ARF	A. thaliana	https://pubmed.ncbi.nlm.nih.gov/25215497/
AT1G01260	M01698_2.00	BHLH13	bHLH	.	A. thaliana	https://pubmed.ncbi.nlm.nih.gov/25215497/
AT1G32640	M01699_2.00	MYC2	bHLH	.	A. thaliana	https://pubmed.ncbi.nlm.nih.gov/25215497/
AT1G59640	M01700_2.00	BPE	bHLH	.	A. thaliana	https://pubmed.ncbi.nlm.nih.gov/25215497/
AT1G69010	M01701_2.00	BIM2	bHLH	.	A. thaliana	https://pubmed.ncbi.nlm.nih.gov/25215497/
AT2G18300	M01702_2.00	AT2G18300	bHLH	.	A. thaliana	https://pubmed.ncbi.nlm.nih.gov/25215497/
AT2G20180	M01703_2.00	PIF1	bHLH	.	A. thaliana	https://pubmed.ncbi.nlm.nih.gov/25215497/
AT3G23210	M01704_2.00	BHLH34	bHLH	.	A. thaliana	https://pubmed.ncbi.nlm.nih.gov/25215497/
AT4G00050	M01705_2.00	UNE10	bHLH	.	A. thaliana	https://pubmed.ncbi.nlm.nih.gov/25215497/
AT4G14410	M01706_2.00	BHLH104	bHLH	.	A. thaliana	https://pubmed.ncbi.nlm.nih.gov/25215497/
AT4G17880	M01707_2.00	MYC4	bHLH	.	A. thaliana	https://pubmed.ncbi.nlm.nih.gov/25215497/
AT4G36540	M01708_2.00	BEE2	bHLH	.	A. thaliana	https://pubmed.ncbi.nlm.nih.gov/25215497/
AT4G36930	M01709_2.00	SPT	bHLH	.	A. thaliana	https://pubmed.ncbi.nlm.nih.gov/25215497/
AT5G08130	M01710_2.00	BIM1	bHLH	.	A. thaliana	https://pubmed.ncbi.nlm.nih.gov/25215497/
AT5G38860	M01711_2.00	BIM3	bHLH	.	A. thaliana	https://pubmed.ncbi.nlm.nih.gov/25215497/
AT5G46760	M01712_2.00	MYC3	bHLH	.	A. thaliana	https://pubmed.ncbi.nlm.nih.gov/25215497/
AT5G48560	M01713_2.00	BHLH78	bHLH	.	A. thaliana	https://pubmed.ncbi.nlm.nih.gov/25215497/
AT5G54680	M01714_2.00	ILR3	bHLH	.	A. thaliana	https://pubmed.ncbi.nlm.nih.gov/25215497/
OS08G0506700	M01755_2.00	OS08G0506700	bHLH	.	Oryza sativa	https://pubmed.ncbi.nlm.nih.gov/25215497/
e_gw1.209.40.1	M01756_2.00	e_gw1.209.40.1	bHLH	.	P. patens	https://pubmed.ncbi.nlm.nih.gov/25215497/
fgenesh1_pg.scaffold_37000071	M01757_2.00	fgenesh1_pg.scaffold_37000071	bHLH	.	P. patens	https://pubmed.ncbi.nlm.nih.gov/25215497/
gw1.270.82.1	M01758_2.00	gw1.270.82.1	bHLH	.	P. patens	https://pubmed.ncbi.nlm.nih.gov/25215497/
PK18474.1	M01768_2.00	PK18474.1	bHLH	.	C. sativa	https://pubmed.ncbi.nlm.nih.gov/25215497/
fgenesh1_pg.C_Chr_14.0001000151	M01769_2.00	fgenesh1_pg.C_Chr_14.0001000151	bHLH	.	O. tauri	https://pubmed.ncbi.nlm.nih.gov/25215497/
AT1G32150	M01770_2.00	BZIP68	bZIP	.	A. thaliana	https://pubmed.ncbi.nlm.nih.gov/25215497/
AT1G45249	M01771_2.00	ABF2	bZIP	.	A. thaliana	https://pubmed.ncbi.nlm.nih.gov/25215497/
AT1G49720	M01772_2.00	ABF1	bZIP	.	A. thaliana	https://pubmed.ncbi.nlm.nih.gov/25215497/
AT1G49720	M01773_2.00	ABF1	bZIP	.	A. thaliana	https://pubmed.ncbi.nlm.nih.gov/25215497/
AT1G77920	M01774_2.00	TGA7	bZIP	.	A. thaliana	https://pubmed.ncbi.nlm.nih.gov/25215497/
AT2G21230	M01775_2.00	AT2G21230	bZIP	.	A. thaliana	https://pubmed.ncbi.nlm.nih.gov/25215497/
AT2G36270	M01776_2.00	ABI5	bZIP	.	A. thaliana	https://pubmed.ncbi.nlm.nih.gov/25215497/
AT2G40620	M01777_2.00	BZIP18	bZIP	.	A. thaliana	https://pubmed.ncbi.nlm.nih.gov/25215497/
AT2G40950	M01778_2.00	BZIP17	bZIP	.	A. thaliana	https://pubmed.ncbi.nlm.nih.gov/25215497/
AT2G46270	M01779_2.00	GBF3	bZIP	.	A. thaliana	https://pubmed.ncbi.nlm.nih.gov/25215497/
AT3G12250	M01780_2.00	TGA6	bZIP	.	A. thaliana	https://pubmed.ncbi.nlm.nih.gov/25215497/
AT4G01120	M01781_2.00	GBF2	bZIP	.	A. thaliana	https://pubmed.ncbi.nlm.nih.gov/25215497/
AT4G34000	M01782_2.00	ABF3	bZIP	.	A. thaliana	https://pubmed.ncbi.nlm.nih.gov/25215497/
AT4G36730	M01783_2.00	GBF1	bZIP	.	A. thaliana	https://pubmed.ncbi.nlm.nih.gov/25215497/
AT5G06950	M01784_2.00	TGA2	bZIP	.	A. thaliana	https://pubmed.ncbi.nlm.nih.gov/25215497/
AT5G06960	M01785_2.00	TGA5	bZIP	.	A. thaliana	https://pubmed.ncbi.nlm.nih.gov/25215497/
AT5G10030	M01786_2.00	TGA4	bZIP	.	A. thaliana	https://pubmed.ncbi.nlm.nih.gov/25215497/
AT5G28770	M01787_2.00	BZIP63	bZIP	.	A. thaliana	https://pubmed.ncbi.nlm.nih.gov/25215497/
AT5G65210	M01788_2.00	TGA1	bZIP	.	A. thaliana	https://pubmed.ncbi.nlm.nih.gov/25215497/
LOC_Os05g36160	M01825_2.00	LOC_Os05g36160	bZIP	.	Oryza sativa	https://pubmed.ncbi.nlm.nih.gov/25215497/
OS02G0728001	M01826_2.00	OS02G0728001	bZIP	.	Oryza sativa	https://pubmed.ncbi.nlm.nih.gov/25215497/
OS02G0728001	M01827_2.00	OS02G0728001	bZIP	.	Oryza sativa	https://pubmed.ncbi.nlm.nih.gov/25215497/
estExt_Genewise1.C_2060077	M01832_2.00	estExt_Genewise1.C_2060077	bZIP	.	P. patens	https://pubmed.ncbi.nlm.nih.gov/25215497/
100010379	M01843_2.00	100010379	bZIP	.	O. tauri	https://pubmed.ncbi.nlm.nih.gov/25215497/
300010272	M01844_2.00	300010272	bZIP	.	O. tauri	https://pubmed.ncbi.nlm.nih.gov/25215497/
300010311	M01845_2.00	300010311	bZIP	.	O. tauri	https://pubmed.ncbi.nlm.nih.gov/25215497/
1500010105	M01846_2.00	1500010105	bZIP	.	O. tauri	https://pubmed.ncbi.nlm.nih.gov/25215497/
estExt_fgenesh1_pg.C_Chr_04.00010098	M01847_2.00	estExt_fgenesh1_pg.C_Chr_04.00010098	bZIP	.	O. tauri	https://pubmed.ncbi.nlm.nih.gov/25215497/
fgenesh1_pg.C_Chr_07.0001000033	M01848_2.00	fgenesh1_pg.C_Chr_07.0001000033	bZIP	.	O. tauri	https://pubmed.ncbi.nlm.nih.gov/25215497/
AT1G10480	M01851_2.00	ZFP5	C2H2 ZF	.	A. thaliana	https://pubmed.ncbi.nlm.nih.gov/25215497/
AT1G27730	M01852_2.00	ZAT10	C2H2 ZF	.	A. thaliana	https://pubmed.ncbi.nlm.nih.gov/25215497/
AT2G41940	M01853_2.00	ZFP8	C2H2 ZF	.	A. thaliana	https://pubmed.ncbi.nlm.nih.gov/25215497/
AT3G19580	M01854_2.00	AZF2	C2H2 ZF	.	A. thaliana	https://pubmed.ncbi.nlm.nih.gov/25215497/
AT3G46090	M01855_2.00	ZAT7	C2H2 ZF	.	A. thaliana	https://pubmed.ncbi.nlm.nih.gov/25215497/
AT3G53600	M01856_2.00	AT3G53600	C2H2 ZF	.	A. thaliana	https://pubmed.ncbi.nlm.nih.gov/25215497/
AT5G04390	M01857_2.00	AT5G04390	C2H2 ZF	.	A. thaliana	https://pubmed.ncbi.nlm.nih.gov/25215497/
AT5G06070	M01858_2.00	RBE	C2H2 ZF	.	A. thaliana	https://pubmed.ncbi.nlm.nih.gov/25215497/
AT5G59820	M01859_2.00	ZAT12	C2H2 ZF	.	A. thaliana	https://pubmed.ncbi.nlm.nih.gov/25215497/
AT5G67450	M01860_2.00	AZF1	C2H2 ZF	.	A. thaliana	https://pubmed.ncbi.nlm.nih.gov/25215497/
AT2G22300	M01900_2.00	CMTA3	CG-1	.	A. thaliana	https://pubmed.ncbi.nlm.nih.gov/25215497/
AT5G64220	M01901_2.00	CMTA2	CG-1	.	A. thaliana	https://pubmed.ncbi.nlm.nih.gov/25215497/
AT2G21060	M01902_2.00	CSP4	CSD	.	A. thaliana	https://pubmed.ncbi.nlm.nih.gov/25215497/
AT1G29160	M01938_2.00	DOF1.5	Dof	.	A. thaliana	https://pubmed.ncbi.nlm.nih.gov/25215497/
AT1G64620	M01939_2.00	DOF1.8	Dof	.	A. thaliana	https://pubmed.ncbi.nlm.nih.gov/25215497/
AT2G37590	M01940_2.00	DOF2.4	Dof	.	A. thaliana	https://pubmed.ncbi.nlm.nih.gov/25215497/
AT3G21175	M01941_2.00	GATA24	Dof	.	A. thaliana	https://pubmed.ncbi.nlm.nih.gov/25215497/
AT3G21270	M01942_2.00	DOF3.1	Dof	.	A. thaliana	https://pubmed.ncbi.nlm.nih.gov/25215497/
AT3G45610	M01943_2.00	DOF3.2	Dof	.	A. thaliana	https://pubmed.ncbi.nlm.nih.gov/25215497/
AT3G47500	M01944_2.00	CDF3	Dof	.	A. thaliana	https://pubmed.ncbi.nlm.nih.gov/25215497/
AT4G38000	M01945_2.00	DOF4.7	Dof	.	A. thaliana	https://pubmed.ncbi.nlm.nih.gov/25215497/
AT5G39660	M01946_2.00	CDF2	Dof	.	A. thaliana	https://pubmed.ncbi.nlm.nih.gov/25215497/
AT5G60200	M01947_2.00	DOF5.3	Dof	.	A. thaliana	https://pubmed.ncbi.nlm.nih.gov/25215497/
AT5G60850	M01948_2.00	DOF5.4	Dof	.	A. thaliana	https://pubmed.ncbi.nlm.nih.gov/25215497/
AT5G60850	M01949_2.00	DOF5.4	Dof	.	A. thaliana	https://pubmed.ncbi.nlm.nih.gov/25215497/
AT5G62940	M01950_2.00	DOF5.6	Dof	.	A. thaliana	https://pubmed.ncbi.nlm.nih.gov/25215497/
e_gw1.149.93.1	M01951_2.00	e_gw1.149.93.1	Dof	.	P. patens	https://pubmed.ncbi.nlm.nih.gov/25215497/
e_gw1.170.52.1	M01952_2.00	e_gw1.170.52.1	Dof	.	P. patens	https://pubmed.ncbi.nlm.nih.gov/25215497/
e_gw1.392.16.1	M01953_2.00	e_gw1.392.16.1	Dof	.	P. patens	https://pubmed.ncbi.nlm.nih.gov/25215497/
estExt_fgenesh1_pg.C_370003	M01954_2.00	estExt_fgenesh1_pg.C_370003	Dof	.	P. patens	https://pubmed.ncbi.nlm.nih.gov/25215497/
gw1.12.257.1	M01955_2.00	gw1.12.257.1	Dof	.	P. patens	https://pubmed.ncbi.nlm.nih.gov/25215497/
gw1.385.26.1	M01956_2.00	gw1.385.26.1	Dof	.	P. patens	https://pubmed.ncbi.nlm.nih.gov/25215497/
fgenesh1_pg.C_Chr_08.0001000114	M01957_2.00	fgenesh1_pg.C_Chr_08.0001000114	Dof	.	O. tauri	https://pubmed.ncbi.nlm.nih.gov/25215497/
AT3G48160	M01958_2.00	E2FE	E2F	.	A. thaliana	https://pubmed.ncbi.nlm.nih.gov/25215497/
e_gw1.38.2.1	M01968_2.00	e_gw1.38.2.1	E2F	.	P. patens	https://pubmed.ncbi.nlm.nih.gov/25215497/
estExt_gwp_GeneWisePlus.C_Chr_02.00010270	M01969_2.00	estExt_gwp_GeneWisePlus.C_Chr_02.00010270	E2F	.	O. tauri	https://pubmed.ncbi.nlm.nih.gov/25215497/
OS09G0490200	M01970_2.00	OS09G0490200	EIN3	.	Oryza sativa	https://pubmed.ncbi.nlm.nih.gov/25215497/
AT1G08000	M01994_2.00	GATA10	GATA	.	A. thaliana	https://pubmed.ncbi.nlm.nih.gov/25215497/
AT1G08010	M01995_2.00	GATA11	GATA	.	A. thaliana	https://pubmed.ncbi.nlm.nih.gov/25215497/
AT1G51600	M01996_2.00	GATA28	GATA	.	A. thaliana	https://pubmed.ncbi.nlm.nih.gov/25215497/
AT3G06740	M01997_2.00	GATA15	GATA	.	A. thaliana	https://pubmed.ncbi.nlm.nih.gov/25215497/
AT3G24050	M01998_2.00	GATA1	GATA	.	A. thaliana	https://pubmed.ncbi.nlm.nih.gov/25215497/
AT3G51080	M01999_2.00	GATA6	GATA	.	A. thaliana	https://pubmed.ncbi.nlm.nih.gov/25215497/
AT3G54810	M02000_2.00	GATA8	GATA	.	A. thaliana	https://pubmed.ncbi.nlm.nih.gov/25215497/
AT4G17570	M02001_2.00	GATA26	GATA	.	A. thaliana	https://pubmed.ncbi.nlm.nih.gov/25215497/
AT4G32890	M02002_2.00	GATA9	GATA	.	A. thaliana	https://pubmed.ncbi.nlm.nih.gov/25215497/
AT4G34680	M02003_2.00	GATA3	GATA	.	A. thaliana	https://pubmed.ncbi.nlm.nih.gov/25215497/
AT4G36240	M02004_2.00	GATA7	GATA	.	A. thaliana	https://pubmed.ncbi.nlm.nih.gov/25215497/
AT5G47140	M02005_2.00	GATA27	GATA	.	A. thaliana	https://pubmed.ncbi.nlm.nih.gov/25215497/
OS06G0698900	M02015_2.00	OS06G0698900	GATA	.	Oryza sativa	https://pubmed.ncbi.nlm.nih.gov/25215497/
300010106	M02018_2.00	300010106	GATA	.	O. tauri	https://pubmed.ncbi.nlm.nih.gov/25215497/
fgenesh1_pg.C_Chr_07.0001000042	M02019_2.00	fgenesh1_pg.C_Chr_07.0001000042	GATA	.	O. tauri	https://pubmed.ncbi.nlm.nih.gov/25215497/
AT3G03450	M02031_2.00	RGL2	GRAS	.	A. thaliana	https://pubmed.ncbi.nlm.nih.gov/25215497/
AT1G23380	M02037_2.00	KNAT6	Homeodomain	HD-KN	A. thaliana	https://pubmed.ncbi.nlm.nih.gov/25215497/
AT1G28420	M02038_2.00	RLT1	Homeodomain	HD-other	A. thaliana	https://pubmed.ncbi.nlm.nih.gov/25215497/
AT1G73360	M02039_2.00	HDG11	Homeodomain	HD-GL2	A. thaliana	https://pubmed.ncbi.nlm.nih.gov/25215497/
AT2G22430	M02040_2.00	ATHB-6	Homeodomain	HD-ZIP	A. thaliana	https://pubmed.ncbi.nlm.nih.gov/25215497/
AT2G36610	M02041_2.00	ATHB-22	Homeodomain	HD-ZIP	A. thaliana	https://pubmed.ncbi.nlm.nih.gov/25215497/
AT2G44910	M02042_2.00	ATHB-4	Homeodomain	HD-ZIP	A. thaliana	https://pubmed.ncbi.nlm.nih.gov/25215497/
AT2G46680	M02043_2.00	ATHB-7	Homeodomain	HD-ZIP	A. thaliana	https://pubmed.ncbi.nlm.nih.gov/25215497/
AT3G19510	M02044_2.00	HAT3.1	Homeodomain	HD-PHD	A. thaliana	https://pubmed.ncbi.nlm.nih.gov/25215497/
AT3G61890	M02045_2.00	ATHB-12	Homeodomain	HD-ZIP	A. thaliana	https://pubmed.ncbi.nlm.nih.gov/25215497/
AT4G00730	M02046_2.00	ANL2	Homeodomain	HD-GL2	A. thaliana	https://pubmed.ncbi.nlm.nih.gov/25215497/
AT4G17460	M02047_2.00	HAT1	Homeodomain	HD-ZIP	A. thaliana	https://pubmed.ncbi.nlm.nih.gov/25215497/
AT4G21750	M02048_2.00	ATML1	Homeodomain	HD-GL2	A. thaliana	https://pubmed.ncbi.nlm.nih.gov/25215497/
AT4G35550	M02049_2.00	WOX13	Homeodomain	HD-WOX	A. thaliana	https://pubmed.ncbi.nlm.nih.gov/25215497/
AT4G40060	M02050_2.00	ATHB-16	Homeodomain	HD-ZIP	A. thaliana	https://pubmed.ncbi.nlm.nih.gov/25215497/
AT5G25220	M02051_2.00	KNAT3	Homeodomain	HD-KN	A. thaliana	https://pubmed.ncbi.nlm.nih.gov/25215497/
GRMZM2G038252	M02137_2.00	GRMZM2G038252	Homeodomain	HD-WOX	Zea mays	https://pubmed.ncbi.nlm.nih.gov/25215497/
GRMZM2G087741	M02138_2.00	GRMZM2G087741	Homeodomain	HD-KN	Zea mays	https://pubmed.ncbi.nlm.nih.gov/25215497/
GRMZM2G135447	M02139_2.00	GRMZM2G135447	Homeodomain	HD-KN	Zea mays	https://pubmed.ncbi.nlm.nih.gov/25215497/
MTR_2g038000	M02141_2.00	MTR_2g038000	Homeodomain	HD-PHD	Medicago truncatula	https://pubmed.ncbi.nlm.nih.gov/25215497/
OS02G0706600	M02155_2.00	ZHD7	Homeodomain	HD-ZF	Oryza sativa	https://pubmed.ncbi.nlm.nih.gov/25215497/
OS03G0123500	M02156_2.00	HOS66	Homeodomain	HD-KN	Oryza sativa	https://pubmed.ncbi.nlm.nih.gov/25215497/
OS09G0528200	M02157_2.00	HOX6	Homeodomain	HD-ZIP	Oryza sativa	https://pubmed.ncbi.nlm.nih.gov/25215497/
estExt_gwp_gw1.C_70211	M02220_2.00	estExt_gwp_gw1.C_70211	Homeodomain	HD-ZIP	P. patens	https://pubmed.ncbi.nlm.nih.gov/25215497/
AT1G31320	M02261_2.00	LBD4	LOB	.	A. thaliana	https://pubmed.ncbi.nlm.nih.gov/25215497/
gw1.238.28.1	M02262_2.00	gw1.238.28.1	LOB	.	P. patens	https://pubmed.ncbi.nlm.nih.gov/25215497/
AT1G13450	M02263_2.00	GT-1	Trihelix	MADF	A. thaliana	https://pubmed.ncbi.nlm.nih.gov/25215497/
AT1G54060	M02264_2.00	ASIL1	Trihelix	MADF	A. thaliana	https://pubmed.ncbi.nlm.nih.gov/25215497/
AT3G25990	M02265_2.00	GT-4	Trihelix	MADF	A. thaliana	https://pubmed.ncbi.nlm.nih.gov/25215497/
AT5G47660	M02266_2.00	AT5G47660	Trihelix	MADF	A. thaliana	https://pubmed.ncbi.nlm.nih.gov/25215497/
fgenesh2_kg.5__353__AT3G25990.1	M02268_2.00	fgenesh2_kg.5__353__AT3G25990.1	Trihelix	MADF	A. lyrata	https://pubmed.ncbi.nlm.nih.gov/25215497/
GLYMA11G37390	M02269_2.00	GLYMA11G37390	Trihelix	MADF	G. max	https://pubmed.ncbi.nlm.nih.gov/25215497/
MTR_3g085960	M02270_2.00	MTR_3g085960	Trihelix	MADF	Medicago truncatula	https://pubmed.ncbi.nlm.nih.gov/25215497/
OS02G0104500	M02271_2.00	OS02G0104500	Trihelix	MADF	Oryza sativa	https://pubmed.ncbi.nlm.nih.gov/25215497/
OS02G0104500	M02272_2.00	OS02G0104500	Trihelix	MADF	Oryza sativa	https://pubmed.ncbi.nlm.nih.gov/25215497/
OS04G0486400	M02273_2.00	OS04G0486400	Trihelix	MADF	Oryza sativa	https://pubmed.ncbi.nlm.nih.gov/25215497/
scaffold_101505.1	M02274_2.00	GT-1	Trihelix	MADF	A. lyrata	https://pubmed.ncbi.nlm.nih.gov/25215497/
VIT_17s0000g10420	M02275_2.00	VIT_17s0000g10420	Trihelix	MADF	V. vinifera	https://pubmed.ncbi.nlm.nih.gov/25215497/
29929.m004704	M02278_2.00	29929.m004704	Trihelix	MADF	Ricinus communis	https://pubmed.ncbi.nlm.nih.gov/25215497/
cassava13991.valid.m1	M02279_2.00	cassava13991.valid.m1	Trihelix	MADF	Manihot esculenta	https://pubmed.ncbi.nlm.nih.gov/25215497/
MDP0000164819	M02280_2.00	MDP0000164819	Trihelix	MADF	Malus domestica	https://pubmed.ncbi.nlm.nih.gov/25215497/
AT1G13300	M02284_2.00	HRS1	Myb/SANT	G2-like	A. thaliana	https://pubmed.ncbi.nlm.nih.gov/25215497/
AT1G15720	M02285_2.00	TRFL5	Myb/SANT	MYB-related	A. thaliana	https://pubmed.ncbi.nlm.nih.gov/25215497/
AT1G18330	M02286_2.00	RVE7	Myb/SANT	MYB-related	A. thaliana	https://pubmed.ncbi.nlm.nih.gov/25215497/
AT1G19000	M02287_2.00	AT1G19000	Myb/SANT	MYB-related	A. thaliana	https://pubmed.ncbi.nlm.nih.gov/25215497/
AT1G22640	M02288_2.00	MYB3	Myb/SANT	R2R3-MYB	A. thaliana	https://pubmed.ncbi.nlm.nih.gov/25215497/
AT1G25550	M02289_2.00	HHO3	Myb/SANT	G2-like	A. thaliana	https://pubmed.ncbi.nlm.nih.gov/25215497/
AT1G68670	M02290_2.00	HHO2	Myb/SANT	G2-like	A. thaliana	https://pubmed.ncbi.nlm.nih.gov/25215497/
AT1G74840	M02291_2.00	AT1G74840	Myb/SANT	MYB-related	A. thaliana	https://pubmed.ncbi.nlm.nih.gov/25215497/
AT2G01060	M02292_2.00	PHL7	Myb/SANT	G2-like	A. thaliana	https://pubmed.ncbi.nlm.nih.gov/25215497/
AT2G01760	M02293_2.00	ARR14	Myb/SANT	ARR-B	A. thaliana	https://pubmed.ncbi.nlm.nih.gov/25215497/
AT3G04030	M02294_2.00	MYR2	Myb/SANT	G2-like	A. thaliana	https://pubmed.ncbi.nlm.nih.gov/25215497/
AT3G13040	M02295_2.00	PHL6	Myb/SANT	G2-like	A. thaliana	https://pubmed.ncbi.nlm.nih.gov/25215497/
AT3G16857	M02296_2.00	ARR1	Myb/SANT	ARR-B	A. thaliana	https://pubmed.ncbi.nlm.nih.gov/25215497/
AT3G16857	M02297_2.00	ARR1	Myb/SANT	ARR-B	A. thaliana	https://pubmed.ncbi.nlm.nih.gov/25215497/
AT3G47600	M02298_2.00	MYB94	Myb/SANT	R2R3-MYB	A. thaliana	https://pubmed.ncbi.nlm.nih.gov/25215497/
AT3G50060	M02299_2.00	F3A4.140	Myb/SANT	R2R3-MYB	A. thaliana	https://pubmed.ncbi.nlm.nih.gov/25215497/
AT4G18020	M02300_2.00	APRR2	Myb/SANT	ARR-B	A. thaliana	https://pubmed.ncbi.nlm.nih.gov/25215497/
AT4G18770	M02301_2.00	MYB98	Myb/SANT	R2R3-MYB	A. thaliana	https://pubmed.ncbi.nlm.nih.gov/25215497/
AT4G28610	M02302_2.00	PHR1	Myb/SANT	G2-like	A. thaliana	https://pubmed.ncbi.nlm.nih.gov/25215497/
AT4G38620	M02303_2.00	MYB4	Myb/SANT	R2R3-MYB	A. thaliana	https://pubmed.ncbi.nlm.nih.gov/25215497/
AT5G04760	M02304_2.00	AT5G04760	Myb/SANT	MYB-related	A. thaliana	https://pubmed.ncbi.nlm.nih.gov/25215497/
AT5G05090	M02305_2.00	AT5G05090	Myb/SANT	G2-like	A. thaliana	https://pubmed.ncbi.nlm.nih.gov/25215497/
AT5G06100	M02306_2.00	MYB33	Myb/SANT	R2R3-MYB	A. thaliana	https://pubmed.ncbi.nlm.nih.gov/25215497/
AT5G08520	M02307_2.00	SRM1	Myb/SANT	MYB-related	A. thaliana	https://pubmed.ncbi.nlm.nih.gov/25215497/
AT5G16560	M02308_2.00	KAN1	Myb/SANT	G2-like	A. thaliana	https://pubmed.ncbi.nlm.nih.gov/25215497/
AT5G18240	M02309_2.00	MYR1	Myb/SANT	G2-like	A. thaliana	https://pubmed.ncbi.nlm.nih.gov/25215497/
AT5G29000	M02310_2.00	PHL1	Myb/SANT	G2-like	A. thaliana	https://pubmed.ncbi.nlm.nih.gov/25215497/
AT5G40350	M02311_2.00	MYB24	Myb/SANT	R2R3-MYB	A. thaliana	https://pubmed.ncbi.nlm.nih.gov/25215497/
AT5G47390	M02312_2.00	KUA1	Myb/SANT	MYB-related	A. thaliana	https://pubmed.ncbi.nlm.nih.gov/25215497/
AT5G58080	M02313_2.00	ARR18	Myb/SANT	ARR-B	A. thaliana	https://pubmed.ncbi.nlm.nih.gov/25215497/
AT5G67580	M02314_2.00	TRB2	Myb/SANT	MYB-related	A. thaliana	https://pubmed.ncbi.nlm.nih.gov/25215497/
OS01G0708000	M02326_2.00	OS01G0708000	Myb/SANT	MYB-related	Oryza sativa	https://pubmed.ncbi.nlm.nih.gov/25215497/
OS02G0187700	M02327_2.00	OS02G0187700	Myb/SANT	MYB-related	Oryza sativa	https://pubmed.ncbi.nlm.nih.gov/25215497/
OS02G0325600	M02328_2.00	NIGT1	Myb/SANT	G2-like	Oryza sativa	https://pubmed.ncbi.nlm.nih.gov/25215497/
OS03G0329900	M02329_2.00	PHR1	Myb/SANT	G2-like	Oryza sativa	https://pubmed.ncbi.nlm.nih.gov/25215497/
OS08G0157600	M02330_2.00	OS08G0157600	Myb/SANT	MYB-related	Oryza sativa	https://pubmed.ncbi.nlm.nih.gov/25215497/
e_gw1.362.4.1	M02341_2.00	e_gw1.362.4.1	Myb/SANT	ARR-B	P. patens	https://pubmed.ncbi.nlm.nih.gov/25215497/
fgenesh1_pg.scaffold_70000111	M02342_2.00	fgenesh1_pg.scaffold_70000111	Myb/SANT	MYB-related	P. patens	https://pubmed.ncbi.nlm.nih.gov/25215497/
PK00738.1	M02346_2.00	PK00738.1	Myb/SANT	MYB-related	C. sativa	https://pubmed.ncbi.nlm.nih.gov/25215497/
PK02532.1	M02347_2.00	PK02532.1	Myb/SANT	MYB-related	C. sativa	https://pubmed.ncbi.nlm.nih.gov/25215497/
PK06103.1	M02348_2.00	PK06103.1	Myb/SANT	MYB-related	C. sativa	https://pubmed.ncbi.nlm.nih.gov/25215497/
PK06182.1	M02349_2.00	PK06182.1	Myb/SANT	R2R3-MYB	C. sativa	https://pubmed.ncbi.nlm.nih.gov/25215497/
PK08316.1	M02350_2.00	PK08316.1	Myb/SANT	MYB-related	C. sativa	https://pubmed.ncbi.nlm.nih.gov/25215497/
PK10342.1	M02351_2.00	PK10342.1	Myb/SANT	G2-like	C. sativa	https://pubmed.ncbi.nlm.nih.gov/25215497/
PK14402.1	M02352_2.00	PK14402.1	Myb/SANT	G2-like	C. sativa	https://pubmed.ncbi.nlm.nih.gov/25215497/
PK17526.1	M02353_2.00	PK17526.1	Myb/SANT	MYB-related	C. sativa	https://pubmed.ncbi.nlm.nih.gov/25215497/
PK19779.1	M02354_2.00	PK19779.1	Myb/SANT	G2-like	C. sativa	https://pubmed.ncbi.nlm.nih.gov/25215497/
PK23829.1	M02355_2.00	PK23829.1	Myb/SANT	MYB-related	C. sativa	https://pubmed.ncbi.nlm.nih.gov/25215497/
PK27213.1	M02356_2.00	PK27213.1	Myb/SANT	MYB-related	C. sativa	https://pubmed.ncbi.nlm.nih.gov/25215497/
PK28565.1	M02357_2.00	PK28565.1	Myb/SANT	R2R3-MYB	C. sativa	https://pubmed.ncbi.nlm.nih.gov/25215497/
PK29550.1	M02358_2.00	PK29550.1	Myb/SANT	MYB-related	C. sativa	https://pubmed.ncbi.nlm.nih.gov/25215497/
100010593	M02359_2.00	100010593	Myb/SANT	MYB-related	O. tauri	https://pubmed.ncbi.nlm.nih.gov/25215497/
600010132	M02360_2.00	600010132	Myb/SANT	MYB-related	O. tauri	https://pubmed.ncbi.nlm.nih.gov/25215497/
1200010153	M02361_2.00	1200010153	Myb/SANT	MYB-related	O. tauri	https://pubmed.ncbi.nlm.nih.gov/25215497/
1200010282	M02362_2.00	1200010282	Myb/SANT	G2-like	O. tauri	https://pubmed.ncbi.nlm.nih.gov/25215497/
A0A096P9U6_OSTTA	M02363_2.00	A0A096P9U6_OSTTA	Myb/SANT	MYB-related	O. tauri	https://pubmed.ncbi.nlm.nih.gov/25215497/
estExt_fgenesh1_pg.C_Chr_03.00010061	M02364_2.00	estExt_fgenesh1_pg.C_Chr_03.00010061	Myb/SANT	MYB-related	O. tauri	https://pubmed.ncbi.nlm.nih.gov/25215497/
estExt_fgenesh1_pg.C_Chr_03.00010215	M02365_2.00	estExt_fgenesh1_pg.C_Chr_03.00010215	Myb/SANT	MYB-related	O. tauri	https://pubmed.ncbi.nlm.nih.gov/25215497/
estExt_fgenesh1_pg.C_Chr_13.00010057	M02366_2.00	estExt_fgenesh1_pg.C_Chr_13.00010057	Myb/SANT	MYB-related	O. tauri	https://pubmed.ncbi.nlm.nih.gov/25215497/
estExt_fgenesh1_pg.C_Chr_16.00010090	M02367_2.00	estExt_fgenesh1_pg.C_Chr_16.00010090	Myb/SANT	ARR-B	O. tauri	https://pubmed.ncbi.nlm.nih.gov/25215497/
AT1G61110	M02368_2.00	NAC025	NAC/NAM	.	A. thaliana	https://pubmed.ncbi.nlm.nih.gov/25215497/
AT1G69490	M02369_2.00	NAC029	NAC/NAM	.	A. thaliana	https://pubmed.ncbi.nlm.nih.gov/25215497/
AT2G46770	M02370_2.00	NAC043	NAC/NAM	.	A. thaliana	https://pubmed.ncbi.nlm.nih.gov/25215497/
AT4G35580	M02371_2.00	NTL9	NAC/NAM	.	A. thaliana	https://pubmed.ncbi.nlm.nih.gov/25215497/
AT5G04410	M02372_2.00	NAC078	NAC/NAM	.	A. thaliana	https://pubmed.ncbi.nlm.nih.gov/25215497/
AT5G07680	M02373_2.00	NAC079	NAC/NAM	.	A. thaliana	https://pubmed.ncbi.nlm.nih.gov/25215497/
AT5G13180	M02374_2.00	NAC083	NAC/NAM	.	A. thaliana	https://pubmed.ncbi.nlm.nih.gov/25215497/
AT5G61430	M02375_2.00	NAC100	NAC/NAM	.	A. thaliana	https://pubmed.ncbi.nlm.nih.gov/25215497/
fgenesh2_kg.6__736__AT5G07680.1	M02376_2.00	ANAC080	NAC/NAM	.	A. lyrata	https://pubmed.ncbi.nlm.nih.gov/25215497/
fgenesh2_kg.8__2118__AT5G61430.1	M02377_2.00	ANAC100	NAC/NAM	.	A. lyrata	https://pubmed.ncbi.nlm.nih.gov/25215497/
OS06G0131700	M02378_2.00	OS06G0131700	NAC/NAM	.	Oryza sativa	https://pubmed.ncbi.nlm.nih.gov/25215497/
e_gw1.159.34.1	M02379_2.00	e_gw1.159.34.1	NAC/NAM	.	P. patens	https://pubmed.ncbi.nlm.nih.gov/25215497/
e_gw1.279.28.1	M02380_2.00	e_gw1.279.28.1	NAC/NAM	.	P. patens	https://pubmed.ncbi.nlm.nih.gov/25215497/
e_gw1.288.15.1	M02381_2.00	e_gw1.288.15.1	NAC/NAM	.	P. patens	https://pubmed.ncbi.nlm.nih.gov/25215497/
e_gw1.327.11.1	M02382_2.00	e_gw1.327.11.1	NAC/NAM	.	P. patens	https://pubmed.ncbi.nlm.nih.gov/25215497/
MDP0000762302	M02383_2.00	MDP0000762302	NAC/NAM	.	Malus domestica	https://pubmed.ncbi.nlm.nih.gov/25215497/
AT1G20980	M02470_2.00	SPL14	SBP	.	A. thaliana	https://pubmed.ncbi.nlm.nih.gov/25215497/
AT1G27360	M02471_2.00	SPL11	SBP	.	A. thaliana	https://pubmed.ncbi.nlm.nih.gov/25215497/
AT1G53160	M02472_2.00	SPL4	SBP	.	A. thaliana	https://pubmed.ncbi.nlm.nih.gov/25215497/
AT1G76580	M02473_2.00	AT1G76580	SBP	.	A. thaliana	https://pubmed.ncbi.nlm.nih.gov/25215497/
AT3G15270	M02474_2.00	SPL5	SBP	.	A. thaliana	https://pubmed.ncbi.nlm.nih.gov/25215497/
AT3G60030	M02475_2.00	SPL12	SBP	.	A. thaliana	https://pubmed.ncbi.nlm.nih.gov/25215497/
AT5G18830	M02476_2.00	SPL7	SBP	.	A. thaliana	https://pubmed.ncbi.nlm.nih.gov/25215497/
POPTR_0002s00440	M02477_2.00	POPTR_0002s00440	SBP	.	P. trichocarpa	https://pubmed.ncbi.nlm.nih.gov/25215497/
PRUPE_ppa000682mg	M02478_2.00	PRUPE_ppa000682mg	SBP	.	Prunus persica	https://pubmed.ncbi.nlm.nih.gov/25215497/
estExt_fgenesh1_pg.C_1940033	M02479_2.00	estExt_fgenesh1_pg.C_1940033	SBP	.	P. patens	https://pubmed.ncbi.nlm.nih.gov/25215497/
fgenesh1_pg.scaffold_194000034	M02480_2.00	fgenesh1_pg.scaffold_194000034	SBP	.	P. patens	https://pubmed.ncbi.nlm.nih.gov/25215497/
fgenesh1_pg.scaffold_252000020	M02481_2.00	fgenesh1_pg.scaffold_252000020	SBP	.	P. patens	https://pubmed.ncbi.nlm.nih.gov/25215497/
PK06791.1	M02482_2.00	PK06791.1	SBP	.	C. sativa	https://pubmed.ncbi.nlm.nih.gov/25215497/
PK22320.1	M02483_2.00	PK22320.1	SBP	.	C. sativa	https://pubmed.ncbi.nlm.nih.gov/25215497/
AT1G23420	M02485_2.00	INO	YABBY	.	A. thaliana	https://pubmed.ncbi.nlm.nih.gov/25215497/
AT2G26580	M02486_2.00	YAB5	YABBY	.	A. thaliana	https://pubmed.ncbi.nlm.nih.gov/25215497/
AT4G00238	M02492_2.00	STKL1	Storekeeper	.	A. thaliana	https://pubmed.ncbi.nlm.nih.gov/25215497/
AT4G00270	M02493_2.00	GEBP	Storekeeper	.	A. thaliana	https://pubmed.ncbi.nlm.nih.gov/25215497/
OS03G0370250	M02494_2.00	OS03G0370250	Storekeeper	.	Oryza sativa	https://pubmed.ncbi.nlm.nih.gov/25215497/
AT1G30210	M02499_2.00	TCP24	TCP	.	A. thaliana	https://pubmed.ncbi.nlm.nih.gov/25215497/
AT1G53230	M02500_2.00	TCP3	TCP	.	A. thaliana	https://pubmed.ncbi.nlm.nih.gov/25215497/
AT3G15030	M02501_2.00	TCP4	TCP	.	A. thaliana	https://pubmed.ncbi.nlm.nih.gov/25215497/
AT3G27010	M02502_2.00	TCP20	TCP	.	A. thaliana	https://pubmed.ncbi.nlm.nih.gov/25215497/
AT4G18390	M02503_2.00	TCP2	TCP	.	A. thaliana	https://pubmed.ncbi.nlm.nih.gov/25215497/
AT5G51910	M02504_2.00	TCP19	TCP	.	A. thaliana	https://pubmed.ncbi.nlm.nih.gov/25215497/
AT5G60970	M02505_2.00	TCP5	TCP	.	A. thaliana	https://pubmed.ncbi.nlm.nih.gov/25215497/
fgenesh2_kg.1__3195__AT1G30210.2	M02506_2.00	TCP24	TCP	.	A. lyrata	https://pubmed.ncbi.nlm.nih.gov/25215497/
fgenesh2_kg.5__478__AT3G27010.1	M02507_2.00	AT-TCP20	TCP	.	A. lyrata	https://pubmed.ncbi.nlm.nih.gov/25215497/
fgenesh2_kg.7__2455__AT4G18390.1	M02508_2.00	TCP2	TCP	.	A. lyrata	https://pubmed.ncbi.nlm.nih.gov/25215497/
fgenesh2_kg.8__1074__AT5G51910.2	M02509_2.00	fgenesh2_kg.8__1074__AT5G51910.2	TCP	.	A. lyrata	https://pubmed.ncbi.nlm.nih.gov/25215497/
fgenesh2_kg.8__2066__AT5G60970.1	M02510_2.00	TCP5	TCP	.	A. lyrata	https://pubmed.ncbi.nlm.nih.gov/25215497/
GLYMA19G26560	M02511_2.00	GLYMA19G26560	TCP	.	G. max	https://pubmed.ncbi.nlm.nih.gov/25215497/
OS02G0635800	M02512_2.00	OS02G0635800	TCP	.	Oryza sativa	https://pubmed.ncbi.nlm.nih.gov/25215497/
OsI_08196	M02513_2.00	OsI_08196	TCP	.	Oryza sativa	https://pubmed.ncbi.nlm.nih.gov/25215497/
scaffold_301743.1	M02514_2.00	TCP4	TCP	.	A. lyrata	https://pubmed.ncbi.nlm.nih.gov/25215497/
VIT_15s0048g01150	M02515_2.00	VIT_15s0048g01150	TCP	.	V. vinifera	https://pubmed.ncbi.nlm.nih.gov/25215497/
cassava45561.m1	M02516_2.00	cassava45561.m1	TCP	.	Manihot esculenta	https://pubmed.ncbi.nlm.nih.gov/25215497/
PK14653.1	M02517_2.00	PK14653.1	TCP	.	C. sativa	https://pubmed.ncbi.nlm.nih.gov/25215497/
LjSGA_053525.1	M02518_2.00	LjSGA_053525.1	TCP	.	Lotus japonicus	https://pubmed.ncbi.nlm.nih.gov/25215497/
LjT20A21.20.nc	M02519_2.00	LjT20A21.20.nc	TCP	.	Lotus japonicus	https://pubmed.ncbi.nlm.nih.gov/25215497/
AT2G20110	M02520_2.00	AT2G20110	TCR/CxC	.	A. thaliana	https://pubmed.ncbi.nlm.nih.gov/25215497/
AT3G04850	M02521_2.00	TCX4	TCR/CxC	.	A. thaliana	https://pubmed.ncbi.nlm.nih.gov/25215497/
AT3G22760	M02522_2.00	TCX3	TCR/CxC	.	A. thaliana	https://pubmed.ncbi.nlm.nih.gov/25215497/
AT4G29000	M02523_2.00	TCX5	TCR/CxC	.	A. thaliana	https://pubmed.ncbi.nlm.nih.gov/25215497/
BRADI1G55710	M02525_2.00	BRADI1G55710	TCR/CxC	.	Brachypodium distachyon	https://pubmed.ncbi.nlm.nih.gov/25215497/
PK22848.1	M02532_2.00	PK22848.1	TCR/CxC	.	C. sativa	https://pubmed.ncbi.nlm.nih.gov/25215497/
fgenesh1_pg.C_Chr_09.0001000301	M02533_2.00	fgenesh1_pg.C_Chr_09.0001000301	TCR/CxC	.	O. tauri	https://pubmed.ncbi.nlm.nih.gov/25215497/
fgeneshCV_pg.C_scaffold_18000164	M02534_2.00	fgeneshCV_pg.C_scaffold_18000164	TCR/CxC	.	Chlorella vulgaris	https://pubmed.ncbi.nlm.nih.gov/25215497/
gw1.20.00.89.1	M02535_2.00	gw1.20.00.89.1	TCR/CxC	.	O. tauri	https://pubmed.ncbi.nlm.nih.gov/25215497/
AT2G06200	M02545_2.00	AtGRF6	WRC	.	A. thaliana	https://pubmed.ncbi.nlm.nih.gov/25215497/
AT1G66600	M02546_2.00	WRKY63	WRKY	.	A. thaliana	https://pubmed.ncbi.nlm.nih.gov/25215497/
AT1G69310	M02547_2.00	WRKY57	WRKY	.	A. thaliana	https://pubmed.ncbi.nlm.nih.gov/25215497/
AT1G80840	M02548_2.00	WRKY40	WRKY	.	A. thaliana	https://pubmed.ncbi.nlm.nih.gov/25215497/
AT2G23320	M02549_2.00	WRKY15	WRKY	.	A. thaliana	https://pubmed.ncbi.nlm.nih.gov/25215497/
AT2G24570	M02550_2.00	WRKY17	WRKY	.	A. thaliana	https://pubmed.ncbi.nlm.nih.gov/25215497/
AT2G25000	M02551_2.00	WRKY60	WRKY	.	A. thaliana	https://pubmed.ncbi.nlm.nih.gov/25215497/
AT2G30250	M02552_2.00	WRKY25	WRKY	.	A. thaliana	https://pubmed.ncbi.nlm.nih.gov/25215497/
AT2G30590	M02553_2.00	WRKY21	WRKY	.	A. thaliana	https://pubmed.ncbi.nlm.nih.gov/25215497/
AT2G38470	M02554_2.00	WRKY33	WRKY	.	A. thaliana	https://pubmed.ncbi.nlm.nih.gov/25215497/
AT2G46130	M02555_2.00	WRKY43	WRKY	.	A. thaliana	https://pubmed.ncbi.nlm.nih.gov/25215497/
AT2G47260	M02556_2.00	WRKY23	WRKY	.	A. thaliana	https://pubmed.ncbi.nlm.nih.gov/25215497/
AT4G01250	M02557_2.00	WRKY22	WRKY	.	A. thaliana	https://pubmed.ncbi.nlm.nih.gov/25215497/
AT4G23550	M02558_2.00	WRKY29	WRKY	.	A. thaliana	https://pubmed.ncbi.nlm.nih.gov/25215497/
AT4G31550	M02559_2.00	WRKY11	WRKY	.	A. thaliana	https://pubmed.ncbi.nlm.nih.gov/25215497/
AT4G31800	M02560_2.00	WRKY18	WRKY	.	A. thaliana	https://pubmed.ncbi.nlm.nih.gov/25215497/
AT5G01900	M02561_2.00	WRKY62	WRKY	.	A. thaliana	https://pubmed.ncbi.nlm.nih.gov/25215497/
AT5G13080	M02562_2.00	WRKY75	WRKY	.	A. thaliana	https://pubmed.ncbi.nlm.nih.gov/25215497/
AT5G24110	M02563_2.00	WRKY30	WRKY	.	A. thaliana	https://pubmed.ncbi.nlm.nih.gov/25215497/
AT5G46350	M02564_2.00	WRKY8	WRKY	.	A. thaliana	https://pubmed.ncbi.nlm.nih.gov/25215497/
AT5G49520	M02565_2.00	WRKY48	WRKY	.	A. thaliana	https://pubmed.ncbi.nlm.nih.gov/25215497/
AT5G52830	M02566_2.00	WRKY27	WRKY	.	A. thaliana	https://pubmed.ncbi.nlm.nih.gov/25215497/
AT5G56270	M02567_2.00	WRKY2	WRKY	.	A. thaliana	https://pubmed.ncbi.nlm.nih.gov/25215497/
AT5G64810	M02568_2.00	WRKY51	WRKY	.	A. thaliana	https://pubmed.ncbi.nlm.nih.gov/25215497/
700010421	M02569_2.00	700010421	WRKY	.	O. tauri	https://pubmed.ncbi.nlm.nih.gov/25215497/
fgenesh1_pg.C_Chr_11.0001000193	M02570_2.00	fgenesh1_pg.C_Chr_11.0001000193	WRKY	.	O. tauri	https://pubmed.ncbi.nlm.nih.gov/25215497/
AT4G37750	M02647_2.00	ANT	AP2/EREBP	ANT	A. thaliana	https://pubmed.ncbi.nlm.nih.gov/24194598/
GRMZM2G093595	M02648_2.00	ABI4	AP2/EREBP	ERF	Zea mays	https://pubmed.ncbi.nlm.nih.gov/24194598/
AT1G13260	M02649_2.00	RAV1	AP2/EREBP	B3	A. thaliana	https://pubmed.ncbi.nlm.nih.gov/24194598/
AT1G13260	M02650_2.00	RAV1	AP2/EREBP	B3	A. thaliana	https://pubmed.ncbi.nlm.nih.gov/24194598/
Q43877_PEA	M02652_2.00	HMG-I Y	AT hook	.	Pisum sativum	https://pubmed.ncbi.nlm.nih.gov/24194598/
AT1G28300	M02653_2.00	LEC2	B3	FUS	A. thaliana	https://pubmed.ncbi.nlm.nih.gov/24194598/
AT4G21330	M02654_2.00	DYT1	bHLH	.	A. thaliana	https://pubmed.ncbi.nlm.nih.gov/24194598/
AT1G49720	M02656_2.00	ABF1	bZIP	.	A. thaliana	https://pubmed.ncbi.nlm.nih.gov/24194598/
AT5G65210	M02657_2.00	TGA1	bZIP	.	A. thaliana	https://pubmed.ncbi.nlm.nih.gov/24194598/
Traes_5AL_9BC38814C	M02659_2.00	EmBP-1	bZIP	.	Triticum aestivum	https://pubmed.ncbi.nlm.nih.gov/24194598/
CAA74022.1	M02660_2.00	bZIP910	bZIP	.	Antirrhinum majus	https://pubmed.ncbi.nlm.nih.gov/24194598/
CAA74023.1	M02661_2.00	bZIP911	bZIP	.	Antirrhinum majus	https://pubmed.ncbi.nlm.nih.gov/24194598/
TGA1A_TOBAC	M02662_2.00	TGA1A	bZIP	.	Nicotiana sp.	https://pubmed.ncbi.nlm.nih.gov/24194598/
GRMZM2G011357	M02672_2.00	id1	C2H2 ZF	.	Zea mays	https://pubmed.ncbi.nlm.nih.gov/24194598/
GRMZM2G009406	M02674_2.00	Dof2	Dof	.	Zea mays	https://pubmed.ncbi.nlm.nih.gov/24194598/
GRMZM2G146283	M02675_2.00	PBF	Dof	.	Zea mays	https://pubmed.ncbi.nlm.nih.gov/24194598/
GRMZM2G179069	M02676_2.00	Dof3	Dof	.	Zea mays	https://pubmed.ncbi.nlm.nih.gov/24194598/
MNB1A_MAIZE	M02677_2.00	MNB1A	Dof	.	Zea mays	https://pubmed.ncbi.nlm.nih.gov/24194598/
AT1G30490	M02682_2.00	ATHB-9	Homeodomain	HD-ZIP	A. thaliana	https://pubmed.ncbi.nlm.nih.gov/24194598/
AT3G01470	M02683_2.00	HAT5	Homeodomain	HD-ZIP	A. thaliana	https://pubmed.ncbi.nlm.nih.gov/24194598/
AT5G65310	M02684_2.00	ATHB-5	Homeodomain	HD-ZIP	A. thaliana	https://pubmed.ncbi.nlm.nih.gov/24194598/
AT5G61850	M02692_2.00	LFY	Leafy	.	A. thaliana	https://pubmed.ncbi.nlm.nih.gov/24194598/
AT2G03710	M02693_2.00	AGL3	MADS box	.	A. thaliana	https://pubmed.ncbi.nlm.nih.gov/24194598/
AT3G58780	M02694_2.00	AGL1	MADS box	.	A. thaliana	https://pubmed.ncbi.nlm.nih.gov/24194598/
AT4G18960	M02695_2.00	AG	MADS box	.	A. thaliana	https://pubmed.ncbi.nlm.nih.gov/24194598/
AT5G15800	M02696_2.00	2001-09-01	MADS box	.	A. thaliana	https://pubmed.ncbi.nlm.nih.gov/24194598/
CAA45228.1	M02697_2.00	squamosa	MADS box	.	Antirrhinum majus	https://pubmed.ncbi.nlm.nih.gov/24194598/
AT1G09770	M02698_2.00	CDC5	Myb/SANT	MYB3R	A. thaliana	https://pubmed.ncbi.nlm.nih.gov/24194598/
AT3G23250	M02699_2.00	MYB15	Myb/SANT	R2R3-MYB	A. thaliana	https://pubmed.ncbi.nlm.nih.gov/24194598/
AT3G49690	M02700_2.00	RAX3	Myb/SANT	R2R3-MYB	A. thaliana	https://pubmed.ncbi.nlm.nih.gov/24194598/
AT3G50060	M02701_2.00	F3A4.140	Myb/SANT	R2R3-MYB	A. thaliana	https://pubmed.ncbi.nlm.nih.gov/24194598/
AT4G31920	M02702_2.00	ARR10	Myb/SANT	ARR-B	A. thaliana	https://pubmed.ncbi.nlm.nih.gov/24194598/
Q96464_HORVU	M02703_2.00	Gam1	Myb/SANT	R2R3-MYB	Hordeum vulgare	https://pubmed.ncbi.nlm.nih.gov/24194598/
Q02994_PETHY	M02704_2.00	myb.Ph3	Myb/SANT	R2R3-MYB	Petunia x hybrida	https://pubmed.ncbi.nlm.nih.gov/24194598/
AT1G02065	M02714_2.00	SPL8	SBP	.	A. thaliana	https://pubmed.ncbi.nlm.nih.gov/24194598/
AT2G33810	M02715_2.00	SPL3	SBP	.	A. thaliana	https://pubmed.ncbi.nlm.nih.gov/24194598/
Q41026_PEA	M02720_2.00	HMG-1	HMGBox	.	Pisum sativum	https://pubmed.ncbi.nlm.nih.gov/24194598/
AT3G45150	M02721_2.00	TCP16	TCP	.	A. thaliana	https://pubmed.ncbi.nlm.nih.gov/24194598/
Q5DW98_PEA	M02725_2.00	PEND	Unknown	.	Pisum sativum	https://pubmed.ncbi.nlm.nih.gov/24194598/
AT2G04880	M02726_2.00	ZAP1	WRKY	.	A. thaliana	https://pubmed.ncbi.nlm.nih.gov/24194598/
AT1G01250	M06560_2.00	ERF023	AP2/EREBP	DREB	A. thaliana	https://pubmed.ncbi.nlm.nih.gov/27203113/
AT1G01250	M06561_2.00	ERF023	AP2/EREBP	DREB	A. thaliana	https://pubmed.ncbi.nlm.nih.gov/27203113/
AT1G03800	M06562_2.00	ERF10	AP2/EREBP	ERF	A. thaliana	https://pubmed.ncbi.nlm.nih.gov/27203113/
AT1G03800	M06563_2.00	ERF10	AP2/EREBP	ERF	A. thaliana	https://pubmed.ncbi.nlm.nih.gov/27203113/
AT1G12610	M06564_2.00	DREB1F	AP2/EREBP	DREB	A. thaliana	https://pubmed.ncbi.nlm.nih.gov/27203113/
AT1G12610	M06565_2.00	DREB1F	AP2/EREBP	DREB	A. thaliana	https://pubmed.ncbi.nlm.nih.gov/27203113/
AT1G12630	M06566_2.00	ERF027	AP2/EREBP	DREB	A. thaliana	https://pubmed.ncbi.nlm.nih.gov/27203113/
AT1G12630	M06567_2.00	ERF027	AP2/EREBP	DREB	A. thaliana	https://pubmed.ncbi.nlm.nih.gov/27203113/
AT1G19210	M06568_2.00	ERF017	AP2/EREBP	DREB	A. thaliana	https://pubmed.ncbi.nlm.nih.gov/27203113/
AT1G19210	M06569_2.00	ERF017	AP2/EREBP	DREB	A. thaliana	https://pubmed.ncbi.nlm.nih.gov/27203113/
AT1G21910	M06570_2.00	ERF012	AP2/EREBP	DREB	A. thaliana	https://pubmed.ncbi.nlm.nih.gov/27203113/
AT1G22810	M06571_2.00	ERF019	AP2/EREBP	DREB	A. thaliana	https://pubmed.ncbi.nlm.nih.gov/27203113/
AT1G22810	M06572_2.00	ERF019	AP2/EREBP	DREB	A. thaliana	https://pubmed.ncbi.nlm.nih.gov/27203113/
AT1G28160	M06573_2.00	ERF087	AP2/EREBP	ERF	A. thaliana	https://pubmed.ncbi.nlm.nih.gov/27203113/
AT1G28160	M06574_2.00	ERF087	AP2/EREBP	ERF	A. thaliana	https://pubmed.ncbi.nlm.nih.gov/27203113/
AT1G28370	M06575_2.00	ERF11	AP2/EREBP	ERF	A. thaliana	https://pubmed.ncbi.nlm.nih.gov/27203113/
AT1G28370	M06576_2.00	ERF11	AP2/EREBP	ERF	A. thaliana	https://pubmed.ncbi.nlm.nih.gov/27203113/
AT1G36060	M06577_2.00	ERF055	AP2/EREBP	DREB	A. thaliana	https://pubmed.ncbi.nlm.nih.gov/27203113/
AT1G36060	M06578_2.00	ERF055	AP2/EREBP	DREB	A. thaliana	https://pubmed.ncbi.nlm.nih.gov/27203113/
AT1G43160	M06579_2.00	RAP2-6	AP2/EREBP	ERF	A. thaliana	https://pubmed.ncbi.nlm.nih.gov/27203113/
AT1G43160	M06580_2.00	RAP2-6	AP2/EREBP	.	A. thaliana	https://pubmed.ncbi.nlm.nih.gov/27203113/
AT1G44830	M06581_2.00	ERF014	AP2/EREBP	DREB	A. thaliana	https://pubmed.ncbi.nlm.nih.gov/27203113/
AT1G46768	M06582_2.00	RAP2-1	AP2/EREBP	DREB	A. thaliana	https://pubmed.ncbi.nlm.nih.gov/27203113/
AT1G46768	M06583_2.00	RAP2-1	AP2/EREBP	DREB	A. thaliana	https://pubmed.ncbi.nlm.nih.gov/27203113/
AT1G50640	M06584_2.00	ERF3	AP2/EREBP	ERF	A. thaliana	https://pubmed.ncbi.nlm.nih.gov/27203113/
AT1G50640	M06585_2.00	ERF3	AP2/EREBP	ERF	A. thaliana	https://pubmed.ncbi.nlm.nih.gov/27203113/
AT1G53170	M06586_2.00	ERF8	AP2/EREBP	ERF	A. thaliana	https://pubmed.ncbi.nlm.nih.gov/27203113/
AT1G53170	M06587_2.00	ERF8	AP2/EREBP	ERF	A. thaliana	https://pubmed.ncbi.nlm.nih.gov/27203113/
AT1G53910	M06588_2.00	RAP2-12	AP2/EREBP	ERF	A. thaliana	https://pubmed.ncbi.nlm.nih.gov/27203113/
AT1G63030	M06589_2.00	DREB1E	AP2/EREBP	DREB	A. thaliana	https://pubmed.ncbi.nlm.nih.gov/27203113/
AT1G63040	M06590_2.00	AT1G63040	AP2/EREBP	.	A. thaliana	https://pubmed.ncbi.nlm.nih.gov/27203113/
AT1G68550	M06591_2.00	ERF118	AP2/EREBP	ERF	A. thaliana	https://pubmed.ncbi.nlm.nih.gov/27203113/
AT1G68550	M06592_2.00	ERF118	AP2/EREBP	ERF	A. thaliana	https://pubmed.ncbi.nlm.nih.gov/27203113/
AT1G71450	M06593_2.00	ERF021	AP2/EREBP	DREB	A. thaliana	https://pubmed.ncbi.nlm.nih.gov/27203113/
AT1G71450	M06594_2.00	ERF021	AP2/EREBP	DREB	A. thaliana	https://pubmed.ncbi.nlm.nih.gov/27203113/
AT1G72360	M06595_2.00	HRE1	AP2/EREBP	ERF	A. thaliana	https://pubmed.ncbi.nlm.nih.gov/27203113/
AT1G72360	M06596_2.00	HRE1	AP2/EREBP	ERF	A. thaliana	https://pubmed.ncbi.nlm.nih.gov/27203113/
AT1G75490	M06597_2.00	DREB2D	AP2/EREBP	DREB	A. thaliana	https://pubmed.ncbi.nlm.nih.gov/27203113/
AT1G75490	M06598_2.00	DREB2D	AP2/EREBP	DREB	A. thaliana	https://pubmed.ncbi.nlm.nih.gov/27203113/
AT1G77200	M06599_2.00	ERF037	AP2/EREBP	DREB	A. thaliana	https://pubmed.ncbi.nlm.nih.gov/27203113/
AT1G77200	M06600_2.00	ERF037	AP2/EREBP	DREB	A. thaliana	https://pubmed.ncbi.nlm.nih.gov/27203113/
AT1G77640	M06601_2.00	ERF013	AP2/EREBP	DREB	A. thaliana	https://pubmed.ncbi.nlm.nih.gov/27203113/
AT2G23340	M06602_2.00	ERF008	AP2/EREBP	DREB	A. thaliana	https://pubmed.ncbi.nlm.nih.gov/27203113/
AT2G23340	M06603_2.00	ERF008	AP2/EREBP	DREB	A. thaliana	https://pubmed.ncbi.nlm.nih.gov/27203113/
AT2G31230	M06604_2.00	ERF15	AP2/EREBP	ERF	A. thaliana	https://pubmed.ncbi.nlm.nih.gov/27203113/
AT2G31230	M06605_2.00	ERF15	AP2/EREBP	ERF	A. thaliana	https://pubmed.ncbi.nlm.nih.gov/27203113/
AT2G33710	M06606_2.00	AT2G33710	AP2/EREBP	ERF	A. thaliana	https://pubmed.ncbi.nlm.nih.gov/27203113/
AT2G33710	M06607_2.00	AT2G33710	AP2/EREBP	ERF	A. thaliana	https://pubmed.ncbi.nlm.nih.gov/27203113/
AT2G35700	M06608_2.00	ERF038	AP2/EREBP	DREB	A. thaliana	https://pubmed.ncbi.nlm.nih.gov/27203113/
AT2G38340	M06609_2.00	DREB2E	AP2/EREBP	DREB	A. thaliana	https://pubmed.ncbi.nlm.nih.gov/27203113/
AT2G38340	M06610_2.00	DREB2E	AP2/EREBP	DREB	A. thaliana	https://pubmed.ncbi.nlm.nih.gov/27203113/
AT2G40340	M06611_2.00	DREB2C	AP2/EREBP	DREB	A. thaliana	https://pubmed.ncbi.nlm.nih.gov/27203113/
AT2G44840	M06612_2.00	ERF13	AP2/EREBP	ERF	A. thaliana	https://pubmed.ncbi.nlm.nih.gov/27203113/
AT2G44840	M06613_2.00	ERF13	AP2/EREBP	ERF	A. thaliana	https://pubmed.ncbi.nlm.nih.gov/27203113/
AT2G44940	M06614_2.00	ERF034	AP2/EREBP	DREB	A. thaliana	https://pubmed.ncbi.nlm.nih.gov/27203113/
AT2G44940	M06615_2.00	ERF034	AP2/EREBP	DREB	A. thaliana	https://pubmed.ncbi.nlm.nih.gov/27203113/
AT3G15210	M06616_2.00	ERF4	AP2/EREBP	ERF	A. thaliana	https://pubmed.ncbi.nlm.nih.gov/27203113/
AT3G15210	M06617_2.00	ERF4	AP2/EREBP	ERF	A. thaliana	https://pubmed.ncbi.nlm.nih.gov/27203113/
AT3G16280	M06618_2.00	AT3G16280	AP2/EREBP	DREB	A. thaliana	https://pubmed.ncbi.nlm.nih.gov/27203113/
AT3G16280	M06619_2.00	AT3G16280	AP2/EREBP	DREB	A. thaliana	https://pubmed.ncbi.nlm.nih.gov/27203113/
AT3G20310	M06620_2.00	ERF7	AP2/EREBP	ERF	A. thaliana	https://pubmed.ncbi.nlm.nih.gov/27203113/
AT3G20310	M06621_2.00	ERF7	AP2/EREBP	ERF	A. thaliana	https://pubmed.ncbi.nlm.nih.gov/27203113/
AT3G20840	M06622_2.00	PLT1	AP2/EREBP	ANT	A. thaliana	https://pubmed.ncbi.nlm.nih.gov/27203113/
AT3G20840	M06623_2.00	PLT1	AP2/EREBP	ANT	A. thaliana	https://pubmed.ncbi.nlm.nih.gov/27203113/
AT3G23220	M06624_2.00	ERF095	AP2/EREBP	ERF	A. thaliana	https://pubmed.ncbi.nlm.nih.gov/27203113/
AT3G23220	M06625_2.00	ERF095	AP2/EREBP	ERF	A. thaliana	https://pubmed.ncbi.nlm.nih.gov/27203113/
AT3G23240	M06626_2.00	ERF1B	AP2/EREBP	ERF	A. thaliana	https://pubmed.ncbi.nlm.nih.gov/27203113/
AT3G23240	M06627_2.00	ERF1B	AP2/EREBP	ERF	A. thaliana	https://pubmed.ncbi.nlm.nih.gov/27203113/
AT3G50260	M06628_2.00	ERF011	AP2/EREBP	DREB	A. thaliana	https://pubmed.ncbi.nlm.nih.gov/27203113/
AT3G50260	M06629_2.00	ERF011	AP2/EREBP	DREB	A. thaliana	https://pubmed.ncbi.nlm.nih.gov/27203113/
AT3G57600	M06630_2.00	DREB2F	AP2/EREBP	DREB	A. thaliana	https://pubmed.ncbi.nlm.nih.gov/27203113/
AT3G60490	M06631_2.00	ERF035	AP2/EREBP	DREB	A. thaliana	https://pubmed.ncbi.nlm.nih.gov/27203113/
AT3G60490	M06632_2.00	ERF035	AP2/EREBP	DREB	A. thaliana	https://pubmed.ncbi.nlm.nih.gov/27203113/
AT4G06746	M06633_2.00	RAP2-9	AP2/EREBP	DREB	A. thaliana	https://pubmed.ncbi.nlm.nih.gov/27203113/
AT4G06746	M06634_2.00	RAP2-9	AP2/EREBP	DREB	A. thaliana	https://pubmed.ncbi.nlm.nih.gov/27203113/
AT4G16750	M06635_2.00	ERF039	AP2/EREBP	DREB	A. thaliana	https://pubmed.ncbi.nlm.nih.gov/27203113/
AT4G16750	M06636_2.00	ERF039	AP2/EREBP	DREB	A. thaliana	https://pubmed.ncbi.nlm.nih.gov/27203113/
AT4G17490	M06637_2.00	ERF6	AP2/EREBP	ERF	A. thaliana	https://pubmed.ncbi.nlm.nih.gov/27203113/
AT4G18450	M06638_2.00	ERF091	AP2/EREBP	ERF	A. thaliana	https://pubmed.ncbi.nlm.nih.gov/27203113/
AT4G25470	M06639_2.00	DREB1C	AP2/EREBP	DREB	A. thaliana	https://pubmed.ncbi.nlm.nih.gov/27203113/
AT4G25470	M06640_2.00	DREB1C	AP2/EREBP	DREB	A. thaliana	https://pubmed.ncbi.nlm.nih.gov/27203113/
AT4G25480	M06641_2.00	DREB1A	AP2/EREBP	DREB	A. thaliana	https://pubmed.ncbi.nlm.nih.gov/27203113/
AT4G25480	M06642_2.00	DREB1A	AP2/EREBP	DREB	A. thaliana	https://pubmed.ncbi.nlm.nih.gov/27203113/
AT4G25490	M06643_2.00	DREB1B	AP2/EREBP	DREB	A. thaliana	https://pubmed.ncbi.nlm.nih.gov/27203113/
AT4G25490	M06644_2.00	DREB1B	AP2/EREBP	DREB	A. thaliana	https://pubmed.ncbi.nlm.nih.gov/27203113/
AT4G27950	M06645_2.00	CRF4	AP2/EREBP	ERF	A. thaliana	https://pubmed.ncbi.nlm.nih.gov/27203113/
AT4G27950	M06646_2.00	CRF4	AP2/EREBP	ERF	A. thaliana	https://pubmed.ncbi.nlm.nih.gov/27203113/
AT4G28140	M06647_2.00	ERF054	AP2/EREBP	DREB	A. thaliana	https://pubmed.ncbi.nlm.nih.gov/27203113/
AT4G28140	M06648_2.00	ERF054	AP2/EREBP	DREB	A. thaliana	https://pubmed.ncbi.nlm.nih.gov/27203113/
AT4G31060	M06649_2.00	ERF015	AP2/EREBP	DREB	A. thaliana	https://pubmed.ncbi.nlm.nih.gov/27203113/
AT4G31060	M06650_2.00	ERF015	AP2/EREBP	DREB	A. thaliana	https://pubmed.ncbi.nlm.nih.gov/27203113/
AT4G32800	M06651_2.00	ERF043	AP2/EREBP	DREB	A. thaliana	https://pubmed.ncbi.nlm.nih.gov/27203113/
AT4G32800	M06652_2.00	ERF043	AP2/EREBP	DREB	A. thaliana	https://pubmed.ncbi.nlm.nih.gov/27203113/
AT4G34410	M06653_2.00	ERF109	AP2/EREBP	ERF	A. thaliana	https://pubmed.ncbi.nlm.nih.gov/27203113/
AT4G34410	M06654_2.00	ERF109	AP2/EREBP	ERF	A. thaliana	https://pubmed.ncbi.nlm.nih.gov/27203113/
AT5G05410	M06655_2.00	DREB2A	AP2/EREBP	DREB	A. thaliana	https://pubmed.ncbi.nlm.nih.gov/27203113/
AT5G05410	M06656_2.00	DREB2A	AP2/EREBP	DREB	A. thaliana	https://pubmed.ncbi.nlm.nih.gov/27203113/
AT5G07310	M06657_2.00	ERF115	AP2/EREBP	ERF	A. thaliana	https://pubmed.ncbi.nlm.nih.gov/27203113/
AT5G07310	M06658_2.00	ERF115	AP2/EREBP	ERF	A. thaliana	https://pubmed.ncbi.nlm.nih.gov/27203113/
AT5G10510	M06659_2.00	AIL6	AP2/EREBP	ANT	A. thaliana	https://pubmed.ncbi.nlm.nih.gov/27203113/
AT5G11190	M06660_2.00	SHN2	AP2/EREBP	ERF	A. thaliana	https://pubmed.ncbi.nlm.nih.gov/27203113/
AT5G13910	M06661_2.00	LEP	AP2/EREBP	ERF	A. thaliana	https://pubmed.ncbi.nlm.nih.gov/27203113/
AT5G18450	M06662_2.00	DREB2G	AP2/EREBP	DREB	A. thaliana	https://pubmed.ncbi.nlm.nih.gov/27203113/
AT5G18560	M06663_2.00	ERF086	AP2/EREBP	ERF	A. thaliana	https://pubmed.ncbi.nlm.nih.gov/27203113/
AT5G18560	M06664_2.00	ERF086	AP2/EREBP	ERF	A. thaliana	https://pubmed.ncbi.nlm.nih.gov/27203113/
AT5G19790	M06665_2.00	RAP2-11	AP2/EREBP	ERF	A. thaliana	https://pubmed.ncbi.nlm.nih.gov/27203113/
AT5G19790	M06666_2.00	RAP2-11	AP2/EREBP	ERF	A. thaliana	https://pubmed.ncbi.nlm.nih.gov/27203113/
AT5G25190	M06667_2.00	ERF003	AP2/EREBP	DREB	A. thaliana	https://pubmed.ncbi.nlm.nih.gov/27203113/
AT5G25190	M06668_2.00	ERF003	AP2/EREBP	DREB	A. thaliana	https://pubmed.ncbi.nlm.nih.gov/27203113/
AT5G25810	M06669_2.00	TINY	AP2/EREBP	DREB	A. thaliana	https://pubmed.ncbi.nlm.nih.gov/27203113/
AT5G44210	M06670_2.00	ERF9	AP2/EREBP	ERF	A. thaliana	https://pubmed.ncbi.nlm.nih.gov/27203113/
AT5G44210	M06671_2.00	ERF9	AP2/EREBP	ERF	A. thaliana	https://pubmed.ncbi.nlm.nih.gov/27203113/
AT5G47220	M06672_2.00	ERF2	AP2/EREBP	ERF	A. thaliana	https://pubmed.ncbi.nlm.nih.gov/27203113/
AT5G47220	M06673_2.00	ERF2	AP2/EREBP	ERF	A. thaliana	https://pubmed.ncbi.nlm.nih.gov/27203113/
AT5G47230	M06674_2.00	ERF5	AP2/EREBP	ERF	A. thaliana	https://pubmed.ncbi.nlm.nih.gov/27203113/
AT5G47230	M06675_2.00	ERF5	AP2/EREBP	ERF	A. thaliana	https://pubmed.ncbi.nlm.nih.gov/27203113/
AT5G51190	M06676_2.00	ERF105	AP2/EREBP	ERF	A. thaliana	https://pubmed.ncbi.nlm.nih.gov/27203113/
AT5G51190	M06677_2.00	ERF105	AP2/EREBP	ERF	A. thaliana	https://pubmed.ncbi.nlm.nih.gov/27203113/
AT5G51990	M06678_2.00	DREB1D	AP2/EREBP	DREB	A. thaliana	https://pubmed.ncbi.nlm.nih.gov/27203113/
AT5G51990	M06679_2.00	DREB1D	AP2/EREBP	DREB	A. thaliana	https://pubmed.ncbi.nlm.nih.gov/27203113/
AT5G52020	M06680_2.00	ERF025	AP2/EREBP	DREB	A. thaliana	https://pubmed.ncbi.nlm.nih.gov/27203113/
AT5G52020	M06681_2.00	ERF025	AP2/EREBP	DREB	A. thaliana	https://pubmed.ncbi.nlm.nih.gov/27203113/
AT5G61600	M06682_2.00	ERF104	AP2/EREBP	ERF	A. thaliana	https://pubmed.ncbi.nlm.nih.gov/27203113/
AT5G61600	M06683_2.00	ERF104	AP2/EREBP	ERF	A. thaliana	https://pubmed.ncbi.nlm.nih.gov/27203113/
AT5G64750	M06684_2.00	2001-04-01	AP2/EREBP	ERF	A. thaliana	https://pubmed.ncbi.nlm.nih.gov/27203113/
AT5G64750	M06685_2.00	2001-04-01	AP2/EREBP	ERF	A. thaliana	https://pubmed.ncbi.nlm.nih.gov/27203113/
AT5G65130	M06686_2.00	AT5G65130	AP2/EREBP	DREB	A. thaliana	https://pubmed.ncbi.nlm.nih.gov/27203113/
AT5G65130	M06687_2.00	AT5G65130	AP2/EREBP	DREB	A. thaliana	https://pubmed.ncbi.nlm.nih.gov/27203113/
AT5G65510	M06688_2.00	AIL7	AP2/EREBP	ANT	A. thaliana	https://pubmed.ncbi.nlm.nih.gov/27203113/
AT5G65510	M06689_2.00	AIL7	AP2/EREBP	ANT	A. thaliana	https://pubmed.ncbi.nlm.nih.gov/27203113/
AT5G67190	M06690_2.00	ERF010	AP2/EREBP	DREB	A. thaliana	https://pubmed.ncbi.nlm.nih.gov/27203113/
AT5G67190	M06691_2.00	ERF010	AP2/EREBP	DREB	A. thaliana	https://pubmed.ncbi.nlm.nih.gov/27203113/
AT1G13260	M06692_2.00	RAV1	AP2/EREBP	B3	A. thaliana	https://pubmed.ncbi.nlm.nih.gov/27203113/
AT1G13260	M06693_2.00	RAV1	AP2/EREBP	B3	A. thaliana	https://pubmed.ncbi.nlm.nih.gov/27203113/
AT1G20910	M06694_2.00	ARID6	ARID/BRIGHT	.	A. thaliana	https://pubmed.ncbi.nlm.nih.gov/27203113/
AT2G17410	M06695_2.00	ARID3	ARID/BRIGHT	.	A. thaliana	https://pubmed.ncbi.nlm.nih.gov/27203113/
AT1G04880	M06696_2.00	HMGB15	HMGBox	.	A. thaliana	https://pubmed.ncbi.nlm.nih.gov/27203113/
AT1G04880	M06697_2.00	HMGB15	HMGBox	.	A. thaliana	https://pubmed.ncbi.nlm.nih.gov/27203113/
AT1G76110	M06698_2.00	HMGB9	HMGBox	.	A. thaliana	https://pubmed.ncbi.nlm.nih.gov/27203113/
AT1G76110	M06699_2.00	HMGB9	HMGBox	.	A. thaliana	https://pubmed.ncbi.nlm.nih.gov/27203113/
AT3G13350	M06700_2.00	HMGB10	ARID/BRIGHT-Sox	.	A. thaliana	https://pubmed.ncbi.nlm.nih.gov/27203113/
AT1G19850	M06701_2.00	ARF5	B3	ARF	A. thaliana	https://pubmed.ncbi.nlm.nih.gov/27203113/
AT1G49480	M06702_2.00	REM19	B3	REM	A. thaliana	https://pubmed.ncbi.nlm.nih.gov/27203113/
AT1G49480	M06703_2.00	REM19	B3	REM	A. thaliana	https://pubmed.ncbi.nlm.nih.gov/27203113/
AT3G18990	M06704_2.00	VRN1	B3	REM	A. thaliana	https://pubmed.ncbi.nlm.nih.gov/27203113/
AT3G18990	M06705_2.00	VRN1	B3	REM	A. thaliana	https://pubmed.ncbi.nlm.nih.gov/27203113/
AT3G26790	M06706_2.00	FUS3	B3	FUS	A. thaliana	https://pubmed.ncbi.nlm.nih.gov/27203113/
AT4G01500	M06707_2.00	NGA4	B3	FUS	A. thaliana	https://pubmed.ncbi.nlm.nih.gov/27203113/
AT4G30080	M06708_2.00	ARF16	B3	ARF	A. thaliana	https://pubmed.ncbi.nlm.nih.gov/27203113/
AT4G33280	M06709_2.00	AT4G33280	AP2/EREBP	B3	A. thaliana	https://pubmed.ncbi.nlm.nih.gov/27203113/
AT5G18090	M06710_2.00	AT5G18090	AP2/EREBP	B3	A. thaliana	https://pubmed.ncbi.nlm.nih.gov/27203113/
AT5G25475	M06711_2.00	AT5G25475	B3	.	A. thaliana	https://pubmed.ncbi.nlm.nih.gov/27203113/
AT5G60130	M06712_2.00	AT5G60130	B3	REM	A. thaliana	https://pubmed.ncbi.nlm.nih.gov/27203113/
AT5G60130	M06713_2.00	AT5G60130	B3	REM	A. thaliana	https://pubmed.ncbi.nlm.nih.gov/27203113/
AT5G62000	M06714_2.00	ARF2	B3	ARF	A. thaliana	https://pubmed.ncbi.nlm.nih.gov/27203113/
AT2G01930	M06715_2.00	BPC1	BBR	.	A. thaliana	https://pubmed.ncbi.nlm.nih.gov/27203113/
AT2G01930	M06716_2.00	BPC1	BBR	.	A. thaliana	https://pubmed.ncbi.nlm.nih.gov/27203113/
AT5G42520	M06719_2.00	BPC6	BBR	.	A. thaliana	https://pubmed.ncbi.nlm.nih.gov/27203113/
AT1G10120	M06720_2.00	BHLH74	bHLH	.	A. thaliana	https://pubmed.ncbi.nlm.nih.gov/27203113/
AT1G10120	M06721_2.00	BHLH74	bHLH	.	A. thaliana	https://pubmed.ncbi.nlm.nih.gov/27203113/
AT1G35460	M06722_2.00	BHLH80	bHLH	.	A. thaliana	https://pubmed.ncbi.nlm.nih.gov/27203113/
AT1G35460	M06723_2.00	BHLH80	bHLH	.	A. thaliana	https://pubmed.ncbi.nlm.nih.gov/27203113/
AT1G51140	M06724_2.00	BHLH122	bHLH	.	A. thaliana	https://pubmed.ncbi.nlm.nih.gov/27203113/
AT1G51140	M06725_2.00	BHLH122	bHLH	.	A. thaliana	https://pubmed.ncbi.nlm.nih.gov/27203113/
AT1G59640	M06726_2.00	BPE	bHLH	.	A. thaliana	https://pubmed.ncbi.nlm.nih.gov/27203113/
AT1G69010	M06727_2.00	BIM2	bHLH	.	A. thaliana	https://pubmed.ncbi.nlm.nih.gov/27203113/
AT1G69010	M06728_2.00	BIM2	bHLH	.	A. thaliana	https://pubmed.ncbi.nlm.nih.gov/27203113/
AT2G18300	M06729_2.00	AT2G18300	bHLH	.	A. thaliana	https://pubmed.ncbi.nlm.nih.gov/27203113/
AT2G22750	M06730_2.00	AT2G22750	bHLH	.	A. thaliana	https://pubmed.ncbi.nlm.nih.gov/27203113/
AT2G31220	M06731_2.00	BHLH10	bHLH	.	A. thaliana	https://pubmed.ncbi.nlm.nih.gov/27203113/
AT2G31220	M06732_2.00	BHLH10	bHLH	.	A. thaliana	https://pubmed.ncbi.nlm.nih.gov/27203113/
AT2G42280	M06733_2.00	AT2G42280	bHLH	.	A. thaliana	https://pubmed.ncbi.nlm.nih.gov/27203113/
AT3G23210	M06734_2.00	BHLH34	bHLH	.	A. thaliana	https://pubmed.ncbi.nlm.nih.gov/27203113/
AT3G23210	M06735_2.00	BHLH34	bHLH	.	A. thaliana	https://pubmed.ncbi.nlm.nih.gov/27203113/
AT3G23690	M06736_2.00	BHLH77	bHLH	.	A. thaliana	https://pubmed.ncbi.nlm.nih.gov/27203113/
AT4G14410	M06737_2.00	BHLH104	bHLH	.	A. thaliana	https://pubmed.ncbi.nlm.nih.gov/27203113/
AT4G30980	M06738_2.00	LRL2	bHLH	.	A. thaliana	https://pubmed.ncbi.nlm.nih.gov/27203113/
AT5G08130	M06739_2.00	BIM1	bHLH	.	A. thaliana	https://pubmed.ncbi.nlm.nih.gov/27203113/
AT5G08130	M06740_2.00	BIM1	bHLH	.	A. thaliana	https://pubmed.ncbi.nlm.nih.gov/27203113/
AT5G38860	M06741_2.00	BIM3	bHLH	.	A. thaliana	https://pubmed.ncbi.nlm.nih.gov/27203113/
AT5G46830	M06742_2.00	BHLH28	bHLH	.	A. thaliana	https://pubmed.ncbi.nlm.nih.gov/27203113/
AT5G61270	M06743_2.00	BHLH72	bHLH	.	A. thaliana	https://pubmed.ncbi.nlm.nih.gov/27203113/
AT1G06070	M06744_2.00	AT1G06070	bZIP	.	A. thaliana	https://pubmed.ncbi.nlm.nih.gov/27203113/
AT1G06070	M06745_2.00	AT1G06070	bZIP	.	A. thaliana	https://pubmed.ncbi.nlm.nih.gov/27203113/
AT1G06850	M06746_2.00	AtbZIP52	bZIP	.	A. thaliana	https://pubmed.ncbi.nlm.nih.gov/27203113/
AT1G06850	M06747_2.00	AtbZIP52	bZIP	.	A. thaliana	https://pubmed.ncbi.nlm.nih.gov/27203113/
AT1G08320	M06748_2.00	TGA9	bZIP	.	A. thaliana	https://pubmed.ncbi.nlm.nih.gov/27203113/
AT1G08320	M06749_2.00	TGA9	bZIP	.	A. thaliana	https://pubmed.ncbi.nlm.nih.gov/27203113/
AT1G22070	M06750_2.00	TGA3	bZIP	.	A. thaliana	https://pubmed.ncbi.nlm.nih.gov/27203113/
AT1G22070	M06751_2.00	TGA3	bZIP	.	A. thaliana	https://pubmed.ncbi.nlm.nih.gov/27203113/
AT1G32150	M06752_2.00	BZIP68	bZIP	.	A. thaliana	https://pubmed.ncbi.nlm.nih.gov/27203113/
AT1G43700	M06753_2.00	VIP1	bZIP	.	A. thaliana	https://pubmed.ncbi.nlm.nih.gov/27203113/
AT1G43700	M06754_2.00	VIP1	bZIP	.	A. thaliana	https://pubmed.ncbi.nlm.nih.gov/27203113/
AT1G45249	M06755_2.00	ABF2	bZIP	.	A. thaliana	https://pubmed.ncbi.nlm.nih.gov/27203113/
AT1G75390	M06756_2.00	BZIP44	bZIP	.	A. thaliana	https://pubmed.ncbi.nlm.nih.gov/27203113/
AT1G75390	M06757_2.00	BZIP44	bZIP	.	A. thaliana	https://pubmed.ncbi.nlm.nih.gov/27203113/
AT1G77920	M06758_2.00	TGA7	bZIP	.	A. thaliana	https://pubmed.ncbi.nlm.nih.gov/27203113/
AT1G77920	M06759_2.00	TGA7	bZIP	.	A. thaliana	https://pubmed.ncbi.nlm.nih.gov/27203113/
AT2G04038	M06760_2.00	AtbZIP48	bZIP	.	A. thaliana	https://pubmed.ncbi.nlm.nih.gov/27203113/
AT2G04038	M06761_2.00	AtbZIP48	bZIP	.	A. thaliana	https://pubmed.ncbi.nlm.nih.gov/27203113/
AT2G18160	M06762_2.00	BZIP2	bZIP	.	A. thaliana	https://pubmed.ncbi.nlm.nih.gov/27203113/
AT2G18160	M06763_2.00	BZIP2	bZIP	.	A. thaliana	https://pubmed.ncbi.nlm.nih.gov/27203113/
AT2G35530	M06764_2.00	BZIP16	bZIP	.	A. thaliana	https://pubmed.ncbi.nlm.nih.gov/27203113/
AT2G35530	M06765_2.00	BZIP16	bZIP	.	A. thaliana	https://pubmed.ncbi.nlm.nih.gov/27203113/
AT2G36270	M06766_2.00	ABI5	bZIP	.	A. thaliana	https://pubmed.ncbi.nlm.nih.gov/27203113/
AT2G36270	M06767_2.00	ABI5	bZIP	.	A. thaliana	https://pubmed.ncbi.nlm.nih.gov/27203113/
AT2G40620	M06768_2.00	BZIP18	bZIP	.	A. thaliana	https://pubmed.ncbi.nlm.nih.gov/27203113/
AT2G40620	M06769_2.00	BZIP18	bZIP	.	A. thaliana	https://pubmed.ncbi.nlm.nih.gov/27203113/
AT2G46270	M06770_2.00	GBF3	bZIP	.	A. thaliana	https://pubmed.ncbi.nlm.nih.gov/27203113/
AT2G46270	M06771_2.00	GBF3	bZIP	.	A. thaliana	https://pubmed.ncbi.nlm.nih.gov/27203113/
AT3G10800	M06772_2.00	BZIP28	bZIP	.	A. thaliana	https://pubmed.ncbi.nlm.nih.gov/27203113/
AT3G12250	M06773_2.00	TGA6	bZIP	.	A. thaliana	https://pubmed.ncbi.nlm.nih.gov/27203113/
AT3G12250	M06774_2.00	TGA6	bZIP	.	A. thaliana	https://pubmed.ncbi.nlm.nih.gov/27203113/
AT3G30530	M06775_2.00	ATBZIP42	bZIP	.	A. thaliana	https://pubmed.ncbi.nlm.nih.gov/27203113/
AT3G30530	M06776_2.00	ATBZIP42	bZIP	.	A. thaliana	https://pubmed.ncbi.nlm.nih.gov/27203113/
AT3G56850	M06777_2.00	DPBF3	bZIP	.	A. thaliana	https://pubmed.ncbi.nlm.nih.gov/27203113/
AT3G56850	M06778_2.00	DPBF3	bZIP	.	A. thaliana	https://pubmed.ncbi.nlm.nih.gov/27203113/
AT3G62420	M06779_2.00	BZIP53	bZIP	.	A. thaliana	https://pubmed.ncbi.nlm.nih.gov/27203113/
AT3G62420	M06780_2.00	BZIP53	bZIP	.	A. thaliana	https://pubmed.ncbi.nlm.nih.gov/27203113/
AT4G34590	M06781_2.00	BZIP11	bZIP	.	A. thaliana	https://pubmed.ncbi.nlm.nih.gov/27203113/
AT4G34590	M06782_2.00	BZIP11	bZIP	.	A. thaliana	https://pubmed.ncbi.nlm.nih.gov/27203113/
AT5G06839	M06783_2.00	TGA10	bZIP	.	A. thaliana	https://pubmed.ncbi.nlm.nih.gov/27203113/
AT5G06839	M06784_2.00	TGA10	bZIP	.	A. thaliana	https://pubmed.ncbi.nlm.nih.gov/27203113/
AT5G06950	M06785_2.00	TGA2	bZIP	.	A. thaliana	https://pubmed.ncbi.nlm.nih.gov/27203113/
AT5G06950	M06786_2.00	TGA2	bZIP	.	A. thaliana	https://pubmed.ncbi.nlm.nih.gov/27203113/
AT5G06960	M06787_2.00	TGA5	bZIP	.	A. thaliana	https://pubmed.ncbi.nlm.nih.gov/27203113/
AT5G10030	M06788_2.00	TGA4	bZIP	.	A. thaliana	https://pubmed.ncbi.nlm.nih.gov/27203113/
AT5G10030	M06789_2.00	TGA4	bZIP	.	A. thaliana	https://pubmed.ncbi.nlm.nih.gov/27203113/
AT5G11260	M06790_2.00	HY5	bZIP	.	A. thaliana	https://pubmed.ncbi.nlm.nih.gov/27203113/
AT5G15830	M06791_2.00	AtbZIP3	bZIP	.	A. thaliana	https://pubmed.ncbi.nlm.nih.gov/27203113/
AT5G38800	M06792_2.00	BZIP43	bZIP	.	A. thaliana	https://pubmed.ncbi.nlm.nih.gov/27203113/
AT5G65210	M06793_2.00	TGA1	bZIP	.	A. thaliana	https://pubmed.ncbi.nlm.nih.gov/27203113/
AT5G65210	M06794_2.00	TGA1	bZIP	.	A. thaliana	https://pubmed.ncbi.nlm.nih.gov/27203113/
AT1G03840	M06795_2.00	MGP	C2H2 ZF	.	A. thaliana	https://pubmed.ncbi.nlm.nih.gov/27203113/
AT1G03840	M06796_2.00	MGP	C2H2 ZF	.	A. thaliana	https://pubmed.ncbi.nlm.nih.gov/27203113/
AT1G14580	M06797_2.00	AT1G14580	C2H2 ZF	.	A. thaliana	https://pubmed.ncbi.nlm.nih.gov/27203113/
AT1G14580	M06798_2.00	AT1G14580	C2H2 ZF	.	A. thaliana	https://pubmed.ncbi.nlm.nih.gov/27203113/
AT1G27730	M06799_2.00	ZAT10	C2H2 ZF	.	A. thaliana	https://pubmed.ncbi.nlm.nih.gov/27203113/
AT1G27730	M06800_2.00	ZAT10	C2H2 ZF	.	A. thaliana	https://pubmed.ncbi.nlm.nih.gov/27203113/
AT1G34370	M06801_2.00	STOP1	C2H2 ZF	.	A. thaliana	https://pubmed.ncbi.nlm.nih.gov/27203113/
AT1G34370	M06802_2.00	STOP1	C2H2 ZF	.	A. thaliana	https://pubmed.ncbi.nlm.nih.gov/27203113/
AT1G55110	M06803_2.00	IDD7	C2H2 ZF	.	A. thaliana	https://pubmed.ncbi.nlm.nih.gov/27203113/
AT1G72050	M06804_2.00	TFIIIA	C2H2 ZF	.	A. thaliana	https://pubmed.ncbi.nlm.nih.gov/27203113/
AT2G01940	M06805_2.00	SGR5	C2H2 ZF	.	A. thaliana	https://pubmed.ncbi.nlm.nih.gov/27203113/
AT2G01940	M06806_2.00	SGR5	C2H2 ZF	.	A. thaliana	https://pubmed.ncbi.nlm.nih.gov/27203113/
AT2G02070	M06807_2.00	IDD5	C2H2 ZF	.	A. thaliana	https://pubmed.ncbi.nlm.nih.gov/27203113/
AT2G02070	M06808_2.00	IDD5	C2H2 ZF	.	A. thaliana	https://pubmed.ncbi.nlm.nih.gov/27203113/
AT2G02080	M06809_2.00	IDD4	C2H2 ZF	.	A. thaliana	https://pubmed.ncbi.nlm.nih.gov/27203113/
AT2G15740	M06810_2.00	AT2G15740	C2H2 ZF	.	A. thaliana	https://pubmed.ncbi.nlm.nih.gov/27203113/
AT2G41835	M06811_2.00	SAP11	C2H2 ZF	.	A. thaliana	https://pubmed.ncbi.nlm.nih.gov/27203113/
AT2G48100	M06812_2.00	AT2G48100	C2H2 ZF	.	A. thaliana	https://pubmed.ncbi.nlm.nih.gov/27203113/
AT3G46070	M06813_2.00	AT3G46070	C2H2 ZF	.	A. thaliana	https://pubmed.ncbi.nlm.nih.gov/27203113/
AT3G49930	M06814_2.00	AT3G49930	C2H2 ZF	.	A. thaliana	https://pubmed.ncbi.nlm.nih.gov/27203113/
AT3G50700	M06815_2.00	IDD2	C2H2 ZF	.	A. thaliana	https://pubmed.ncbi.nlm.nih.gov/27203113/
AT3G50700	M06816_2.00	IDD2	C2H2 ZF	.	A. thaliana	https://pubmed.ncbi.nlm.nih.gov/27203113/
AT3G60580	M06817_2.00	ZAT9	C2H2 ZF	.	A. thaliana	https://pubmed.ncbi.nlm.nih.gov/27203113/
AT5G03150	M06818_2.00	JKD	C2H2 ZF	.	A. thaliana	https://pubmed.ncbi.nlm.nih.gov/27203113/
AT5G04390	M06819_2.00	AT5G04390	C2H2 ZF	.	A. thaliana	https://pubmed.ncbi.nlm.nih.gov/27203113/
AT5G22890	M06820_2.00	STOP2	C2H2 ZF	.	A. thaliana	https://pubmed.ncbi.nlm.nih.gov/27203113/
AT5G22990	M06821_2.00	AT5G22990	C2H2 ZF	.	A. thaliana	https://pubmed.ncbi.nlm.nih.gov/27203113/
AT5G44160	M06822_2.00	NUC	C2H2 ZF	.	A. thaliana	https://pubmed.ncbi.nlm.nih.gov/27203113/
AT5G44160	M06823_2.00	NUC	C2H2 ZF	.	A. thaliana	https://pubmed.ncbi.nlm.nih.gov/27203113/
AT5G66730	M06824_2.00	IDD1	C2H2 ZF	.	A. thaliana	https://pubmed.ncbi.nlm.nih.gov/27203113/
AT5G66730	M06825_2.00	IDD1	C2H2 ZF	.	A. thaliana	https://pubmed.ncbi.nlm.nih.gov/27203113/
AT5G67450	M06826_2.00	AZF1	C2H2 ZF	.	A. thaliana	https://pubmed.ncbi.nlm.nih.gov/27203113/
AT4G16150	M06827_2.00	CAMTA5	CG-1	.	A. thaliana	https://pubmed.ncbi.nlm.nih.gov/27203113/
AT5G09410	M06828_2.00	EICBP.B	CG-1	.	A. thaliana	https://pubmed.ncbi.nlm.nih.gov/27203113/
AT1G29160	M06829_2.00	DOF1.5	Dof	.	A. thaliana	https://pubmed.ncbi.nlm.nih.gov/27203113/
AT1G29160	M06830_2.00	DOF1.5	Dof	.	A. thaliana	https://pubmed.ncbi.nlm.nih.gov/27203113/
AT1G47655	M06831_2.00	DOF1.6	Dof	.	A. thaliana	https://pubmed.ncbi.nlm.nih.gov/27203113/
AT1G47655	M06832_2.00	DOF1.6	Dof	.	A. thaliana	https://pubmed.ncbi.nlm.nih.gov/27203113/
AT1G51700	M06833_2.00	DOF1.7	Dof	.	A. thaliana	https://pubmed.ncbi.nlm.nih.gov/27203113/
AT1G51700	M06834_2.00	DOF1.7	Dof	.	A. thaliana	https://pubmed.ncbi.nlm.nih.gov/27203113/
AT1G64620	M06835_2.00	DOF1.8	Dof	.	A. thaliana	https://pubmed.ncbi.nlm.nih.gov/27203113/
AT1G64620	M06836_2.00	DOF1.8	Dof	.	A. thaliana	https://pubmed.ncbi.nlm.nih.gov/27203113/
AT1G69570	M06837_2.00	CDF5	Dof	.	A. thaliana	https://pubmed.ncbi.nlm.nih.gov/27203113/
AT1G69570	M06838_2.00	CDF5	Dof	.	A. thaliana	https://pubmed.ncbi.nlm.nih.gov/27203113/
AT2G28810	M06839_2.00	DOF2.2	Dof	.	A. thaliana	https://pubmed.ncbi.nlm.nih.gov/27203113/
AT2G28810	M06840_2.00	DOF2.2	Dof	.	A. thaliana	https://pubmed.ncbi.nlm.nih.gov/27203113/
AT2G37590	M06841_2.00	DOF2.4	Dof	.	A. thaliana	https://pubmed.ncbi.nlm.nih.gov/27203113/
AT2G37590	M06842_2.00	DOF2.4	Dof	.	A. thaliana	https://pubmed.ncbi.nlm.nih.gov/27203113/
AT2G46590	M06843_2.00	DOF2.5	Dof	.	A. thaliana	https://pubmed.ncbi.nlm.nih.gov/27203113/
AT2G46590	M06844_2.00	DOF2.5	Dof	.	A. thaliana	https://pubmed.ncbi.nlm.nih.gov/27203113/
AT3G21175	M06845_2.00	GATA24	Dof	.	A. thaliana	https://pubmed.ncbi.nlm.nih.gov/27203113/
AT3G21175	M06846_2.00	GATA24	Dof	.	A. thaliana	https://pubmed.ncbi.nlm.nih.gov/27203113/
AT3G45610	M06847_2.00	DOF3.2	Dof	.	A. thaliana	https://pubmed.ncbi.nlm.nih.gov/27203113/
AT3G45610	M06848_2.00	DOF3.2	Dof	.	A. thaliana	https://pubmed.ncbi.nlm.nih.gov/27203113/
AT3G47500	M06849_2.00	CDF3	Dof	.	A. thaliana	https://pubmed.ncbi.nlm.nih.gov/27203113/
AT3G47500	M06850_2.00	CDF3	Dof	.	A. thaliana	https://pubmed.ncbi.nlm.nih.gov/27203113/
AT3G50410	M06851_2.00	DOF3.4	Dof	.	A. thaliana	https://pubmed.ncbi.nlm.nih.gov/27203113/
AT3G52440	M06852_2.00	AT3G52440	Dof	.	A. thaliana	https://pubmed.ncbi.nlm.nih.gov/27203113/
AT3G52440	M06853_2.00	AT3G52440	Dof	.	A. thaliana	https://pubmed.ncbi.nlm.nih.gov/27203113/
AT3G55370	M06854_2.00	OBP3	Dof	.	A. thaliana	https://pubmed.ncbi.nlm.nih.gov/27203113/
AT3G55370	M06855_2.00	OBP3	Dof	.	A. thaliana	https://pubmed.ncbi.nlm.nih.gov/27203113/
AT4G21030	M06856_2.00	DOF4.2	Dof	.	A. thaliana	https://pubmed.ncbi.nlm.nih.gov/27203113/
AT4G21040	M06857_2.00	DOF4.3	Dof	.	A. thaliana	https://pubmed.ncbi.nlm.nih.gov/27203113/
AT4G21040	M06858_2.00	DOF4.3	Dof	.	A. thaliana	https://pubmed.ncbi.nlm.nih.gov/27203113/
AT4G21080	M06859_2.00	DOF4.5	Dof	.	A. thaliana	https://pubmed.ncbi.nlm.nih.gov/27203113/
AT4G21080	M06860_2.00	DOF4.5	Dof	.	A. thaliana	https://pubmed.ncbi.nlm.nih.gov/27203113/
AT4G38000	M06861_2.00	DOF4.7	Dof	.	A. thaliana	https://pubmed.ncbi.nlm.nih.gov/27203113/
AT4G38000	M06862_2.00	DOF4.7	Dof	.	A. thaliana	https://pubmed.ncbi.nlm.nih.gov/27203113/
AT5G02460	M06863_2.00	DOF5.1	Dof	.	A. thaliana	https://pubmed.ncbi.nlm.nih.gov/27203113/
AT5G02460	M06864_2.00	DOF5.1	Dof	.	A. thaliana	https://pubmed.ncbi.nlm.nih.gov/27203113/
AT5G60850	M06865_2.00	DOF5.4	Dof	.	A. thaliana	https://pubmed.ncbi.nlm.nih.gov/27203113/
AT5G60850	M06866_2.00	DOF5.4	Dof	.	A. thaliana	https://pubmed.ncbi.nlm.nih.gov/27203113/
AT5G62940	M06867_2.00	DOF5.6	Dof	.	A. thaliana	https://pubmed.ncbi.nlm.nih.gov/27203113/
AT5G66940	M06868_2.00	DOF5.8	Dof	.	A. thaliana	https://pubmed.ncbi.nlm.nih.gov/27203113/
AT5G66940	M06869_2.00	DOF5.8	Dof	.	A. thaliana	https://pubmed.ncbi.nlm.nih.gov/27203113/
AT1G47870	M06870_2.00	E2FC	E2F	.	A. thaliana	https://pubmed.ncbi.nlm.nih.gov/27203113/
AT2G36010	M06871_2.00	E2FA	E2F	.	A. thaliana	https://pubmed.ncbi.nlm.nih.gov/27203113/
AT2G36010	M06872_2.00	E2FA	E2F	.	A. thaliana	https://pubmed.ncbi.nlm.nih.gov/27203113/
AT3G48160	M06873_2.00	E2FE	E2F	.	A. thaliana	https://pubmed.ncbi.nlm.nih.gov/27203113/
AT3G48160	M06874_2.00	E2FE	E2F	.	A. thaliana	https://pubmed.ncbi.nlm.nih.gov/27203113/
AT5G14960	M06875_2.00	E2FD	E2F	.	A. thaliana	https://pubmed.ncbi.nlm.nih.gov/27203113/
AT5G14960	M06876_2.00	E2FD	E2F	.	A. thaliana	https://pubmed.ncbi.nlm.nih.gov/27203113/
AT1G73730	M06877_2.00	EIL3	EIN3	.	A. thaliana	https://pubmed.ncbi.nlm.nih.gov/27203113/
AT3G20770	M06878_2.00	EIN3	EIN3	.	A. thaliana	https://pubmed.ncbi.nlm.nih.gov/27203113/
AT3G20770	M06879_2.00	EIN3	EIN3	.	A. thaliana	https://pubmed.ncbi.nlm.nih.gov/27203113/
AT4G15090	M06880_2.00	FAR1	FAR1	.	A. thaliana	https://pubmed.ncbi.nlm.nih.gov/27203113/
AT4G15090	M06881_2.00	FAR1	FAR1	.	A. thaliana	https://pubmed.ncbi.nlm.nih.gov/27203113/
AT1G08010	M06882_2.00	GATA11	GATA	.	A. thaliana	https://pubmed.ncbi.nlm.nih.gov/27203113/
AT1G51600	M06883_2.00	GATA28	GATA	.	A. thaliana	https://pubmed.ncbi.nlm.nih.gov/27203113/
AT2G18380	M06884_2.00	GATA20	GATA	.	A. thaliana	https://pubmed.ncbi.nlm.nih.gov/27203113/
AT2G18380	M06885_2.00	GATA20	GATA	.	A. thaliana	https://pubmed.ncbi.nlm.nih.gov/27203113/
AT3G06740	M06886_2.00	GATA15	GATA	.	A. thaliana	https://pubmed.ncbi.nlm.nih.gov/27203113/
AT3G24050	M06887_2.00	GATA1	GATA	.	A. thaliana	https://pubmed.ncbi.nlm.nih.gov/27203113/
AT3G24050	M06888_2.00	GATA1	GATA	.	A. thaliana	https://pubmed.ncbi.nlm.nih.gov/27203113/
AT3G45170	M06889_2.00	GATA14	GATA	.	A. thaliana	https://pubmed.ncbi.nlm.nih.gov/27203113/
AT3G51080	M06890_2.00	GATA6	GATA	.	A. thaliana	https://pubmed.ncbi.nlm.nih.gov/27203113/
AT3G60530	M06891_2.00	GATA4	GATA	.	A. thaliana	https://pubmed.ncbi.nlm.nih.gov/27203113/
AT4G24470	M06892_2.00	ZIM	GATA	.	A. thaliana	https://pubmed.ncbi.nlm.nih.gov/27203113/
AT4G36620	M06893_2.00	GATA19	GATA	.	A. thaliana	https://pubmed.ncbi.nlm.nih.gov/27203113/
AT4G36620	M06894_2.00	GATA19	GATA	.	A. thaliana	https://pubmed.ncbi.nlm.nih.gov/27203113/
AT5G25830	M06895_2.00	GATA12	GATA	.	A. thaliana	https://pubmed.ncbi.nlm.nih.gov/27203113/
AT5G25830	M06896_2.00	GATA12	GATA	.	A. thaliana	https://pubmed.ncbi.nlm.nih.gov/27203113/
AT5G49300	M06897_2.00	GATA16	GATA	.	A. thaliana	https://pubmed.ncbi.nlm.nih.gov/27203113/
AT1G30490	M06898_2.00	ATHB-9	Homeodomain	HD-ZIP	A. thaliana	https://pubmed.ncbi.nlm.nih.gov/27203113/
AT1G52150	M06899_2.00	ATHB-15	Homeodomain	HD-ZIP	A. thaliana	https://pubmed.ncbi.nlm.nih.gov/27203113/
AT1G69780	M06900_2.00	ATHB-13	Homeodomain	HD-ZIP	A. thaliana	https://pubmed.ncbi.nlm.nih.gov/27203113/
AT1G69780	M06901_2.00	ATHB-13	Homeodomain	HD-ZIP	A. thaliana	https://pubmed.ncbi.nlm.nih.gov/27203113/
AT1G70920	M06902_2.00	ATHB-X	Homeodomain	HD-ZIP	A. thaliana	https://pubmed.ncbi.nlm.nih.gov/27203113/
AT1G70920	M06903_2.00	ATHB-X	Homeodomain	HD-ZIP	A. thaliana	https://pubmed.ncbi.nlm.nih.gov/27203113/
AT1G73360	M06904_2.00	HDG11	Homeodomain	HD-GL2	A. thaliana	https://pubmed.ncbi.nlm.nih.gov/27203113/
AT2G17950	M06905_2.00	WUS	Homeodomain	HD-WOX	A. thaliana	https://pubmed.ncbi.nlm.nih.gov/27203113/
AT2G17950	M06906_2.00	WUS	Homeodomain	HD-WOX	A. thaliana	https://pubmed.ncbi.nlm.nih.gov/27203113/
AT2G18550	M06907_2.00	ATHB-21	Homeodomain	HD-ZIP	A. thaliana	https://pubmed.ncbi.nlm.nih.gov/27203113/
AT2G18550	M06908_2.00	ATHB-21	Homeodomain	HD-ZIP	A. thaliana	https://pubmed.ncbi.nlm.nih.gov/27203113/
AT2G22430	M06909_2.00	ATHB-6	Homeodomain	HD-ZIP	A. thaliana	https://pubmed.ncbi.nlm.nih.gov/27203113/
AT2G22430	M06910_2.00	ATHB-6	Homeodomain	HD-ZIP	A. thaliana	https://pubmed.ncbi.nlm.nih.gov/27203113/
AT2G46680	M06911_2.00	ATHB-7	Homeodomain	HD-ZIP	A. thaliana	https://pubmed.ncbi.nlm.nih.gov/27203113/
AT3G01220	M06912_2.00	ATHB-20	Homeodomain	HD-ZIP	A. thaliana	https://pubmed.ncbi.nlm.nih.gov/27203113/
AT3G01220	M06913_2.00	ATHB-20	Homeodomain	HD-ZIP	A. thaliana	https://pubmed.ncbi.nlm.nih.gov/27203113/
AT3G01470	M06914_2.00	HAT5	Homeodomain	HD-ZIP	A. thaliana	https://pubmed.ncbi.nlm.nih.gov/27203113/
AT3G01470	M06915_2.00	HAT5	Homeodomain	HD-ZIP	A. thaliana	https://pubmed.ncbi.nlm.nih.gov/27203113/
AT3G03660	M06916_2.00	WOX11	Homeodomain	HD-WOX	A. thaliana	https://pubmed.ncbi.nlm.nih.gov/27203113/
AT3G61150	M06917_2.00	HDG1	Homeodomain	HD-GL2	A. thaliana	https://pubmed.ncbi.nlm.nih.gov/27203113/
AT3G61150	M06918_2.00	HDG1	Homeodomain	HD-GL2	A. thaliana	https://pubmed.ncbi.nlm.nih.gov/27203113/
AT4G00730	M06919_2.00	ANL2	Homeodomain	HD-GL2	A. thaliana	https://pubmed.ncbi.nlm.nih.gov/27203113/
AT4G00730	M06920_2.00	ANL2	Homeodomain	HD-GL2	A. thaliana	https://pubmed.ncbi.nlm.nih.gov/27203113/
AT4G04890	M06921_2.00	PDF2	Homeodomain	HD-ZIP	A. thaliana	https://pubmed.ncbi.nlm.nih.gov/27203113/
AT4G17460	M06922_2.00	HAT1	Homeodomain	HD-ZIP	A. thaliana	https://pubmed.ncbi.nlm.nih.gov/27203113/
AT4G17460	M06923_2.00	HAT1	Homeodomain	HD-ZIP	A. thaliana	https://pubmed.ncbi.nlm.nih.gov/27203113/
AT4G36740	M06924_2.00	HB-5	Homeodomain	HD-ZIP	A. thaliana	https://pubmed.ncbi.nlm.nih.gov/27203113/
AT4G36740	M06925_2.00	HB-5	Homeodomain	HD-ZIP	A. thaliana	https://pubmed.ncbi.nlm.nih.gov/27203113/
AT4G37790	M06926_2.00	HAT22	Homeodomain	HD-ZIP	A. thaliana	https://pubmed.ncbi.nlm.nih.gov/27203113/
AT5G03790	M06927_2.00	ATHB-51	Homeodomain	HD-ZIP	A. thaliana	https://pubmed.ncbi.nlm.nih.gov/27203113/
AT5G03790	M06928_2.00	ATHB-51	Homeodomain	HD-ZIP	A. thaliana	https://pubmed.ncbi.nlm.nih.gov/27203113/
AT5G47370	M06929_2.00	HAT2	Homeodomain	HD-ZIP	A. thaliana	https://pubmed.ncbi.nlm.nih.gov/27203113/
AT5G47370	M06930_2.00	HAT2	Homeodomain	HD-ZIP	A. thaliana	https://pubmed.ncbi.nlm.nih.gov/27203113/
AT5G52170	M06931_2.00	HDG7	Homeodomain	HD-GL2	A. thaliana	https://pubmed.ncbi.nlm.nih.gov/27203113/
AT5G65310	M06932_2.00	ATHB-5	Homeodomain	HD-ZIP	A. thaliana	https://pubmed.ncbi.nlm.nih.gov/27203113/
AT5G65310	M06933_2.00	ATHB-5	Homeodomain	HD-ZIP	A. thaliana	https://pubmed.ncbi.nlm.nih.gov/27203113/
AT5G66700	M06934_2.00	ATHB-53	Homeodomain	HD-ZIP	A. thaliana	https://pubmed.ncbi.nlm.nih.gov/27203113/
AT5G66700	M06935_2.00	ATHB-53	Homeodomain	HD-ZIP	A. thaliana	https://pubmed.ncbi.nlm.nih.gov/27203113/
AT1G46264	M06936_2.00	HSFB4	HSF	.	A. thaliana	https://pubmed.ncbi.nlm.nih.gov/27203113/
AT2G41690	M06937_2.00	HSFB3	HSF	.	A. thaliana	https://pubmed.ncbi.nlm.nih.gov/27203113/
AT2G41690	M06938_2.00	HSFB3	HSF	.	A. thaliana	https://pubmed.ncbi.nlm.nih.gov/27203113/
AT3G02990	M06939_2.00	HSFA1E	HSF	.	A. thaliana	https://pubmed.ncbi.nlm.nih.gov/27203113/
AT3G02990	M06940_2.00	HSFA1E	HSF	.	A. thaliana	https://pubmed.ncbi.nlm.nih.gov/27203113/
AT3G22830	M06941_2.00	HSFA6B	HSF	.	A. thaliana	https://pubmed.ncbi.nlm.nih.gov/27203113/
AT3G22830	M06942_2.00	HSFA6B	HSF	.	A. thaliana	https://pubmed.ncbi.nlm.nih.gov/27203113/
AT3G24520	M06943_2.00	HSFC1	HSF	.	A. thaliana	https://pubmed.ncbi.nlm.nih.gov/27203113/
AT3G24520	M06944_2.00	HSFC1	HSF	.	A. thaliana	https://pubmed.ncbi.nlm.nih.gov/27203113/
AT4G11660	M06945_2.00	HSFB2B	HSF	.	A. thaliana	https://pubmed.ncbi.nlm.nih.gov/27203113/
AT4G11660	M06946_2.00	HSFB2B	HSF	.	A. thaliana	https://pubmed.ncbi.nlm.nih.gov/27203113/
AT4G18880	M06947_2.00	HSFA4A	HSF	.	A. thaliana	https://pubmed.ncbi.nlm.nih.gov/27203113/
AT5G16820	M06948_2.00	HSFA1B	HSF	.	A. thaliana	https://pubmed.ncbi.nlm.nih.gov/27203113/
AT5G16820	M06949_2.00	HSFA1B	HSF	.	A. thaliana	https://pubmed.ncbi.nlm.nih.gov/27203113/
AT5G43840	M06950_2.00	HSFA6A	HSF	.	A. thaliana	https://pubmed.ncbi.nlm.nih.gov/27203113/
AT5G43840	M06951_2.00	HSFA6A	HSF	.	A. thaliana	https://pubmed.ncbi.nlm.nih.gov/27203113/
AT5G62020	M06952_2.00	HSFB2A	HSF	.	A. thaliana	https://pubmed.ncbi.nlm.nih.gov/27203113/
AT1G06280	M06953_2.00	LBD2	LOB	.	A. thaliana	https://pubmed.ncbi.nlm.nih.gov/27203113/
AT1G06280	M06954_2.00	LBD2	LOB	.	A. thaliana	https://pubmed.ncbi.nlm.nih.gov/27203113/
AT1G65620	M06955_2.00	LBD6	LOB	.	A. thaliana	https://pubmed.ncbi.nlm.nih.gov/27203113/
AT2G30340	M06956_2.00	LBD13	LOB	.	A. thaliana	https://pubmed.ncbi.nlm.nih.gov/27203113/
AT2G30340	M06957_2.00	LBD13	LOB	.	A. thaliana	https://pubmed.ncbi.nlm.nih.gov/27203113/
AT2G42430	M06958_2.00	LBD16	LOB	.	A. thaliana	https://pubmed.ncbi.nlm.nih.gov/27203113/
AT2G42430	M06959_2.00	LBD16	LOB	.	A. thaliana	https://pubmed.ncbi.nlm.nih.gov/27203113/
AT2G45410	M06960_2.00	LBD19	LOB	.	A. thaliana	https://pubmed.ncbi.nlm.nih.gov/27203113/
AT2G45410	M06961_2.00	LBD19	LOB	.	A. thaliana	https://pubmed.ncbi.nlm.nih.gov/27203113/
AT2G45420	M06962_2.00	LBD18	LOB	.	A. thaliana	https://pubmed.ncbi.nlm.nih.gov/27203113/
AT2G45420	M06963_2.00	LBD18	LOB	.	A. thaliana	https://pubmed.ncbi.nlm.nih.gov/27203113/
AT3G26620	M06964_2.00	LBD23	LOB	.	A. thaliana	https://pubmed.ncbi.nlm.nih.gov/27203113/
AT3G26620	M06965_2.00	LBD23	LOB	.	A. thaliana	https://pubmed.ncbi.nlm.nih.gov/27203113/
AT5G63090	M06966_2.00	LOB	LOB	.	A. thaliana	https://pubmed.ncbi.nlm.nih.gov/27203113/
AT1G13450	M06967_2.00	GT-1	Trihelix	MADF	A. thaliana	https://pubmed.ncbi.nlm.nih.gov/27203113/
AT1G33240	M06968_2.00	AT-GTL1	Trihelix	MADF	A. thaliana	https://pubmed.ncbi.nlm.nih.gov/27203113/
AT1G33240	M06969_2.00	AT-GTL1	Trihelix	MADF	A. thaliana	https://pubmed.ncbi.nlm.nih.gov/27203113/
AT1G76880	M06970_2.00	AT1G76880	Trihelix	MADF	A. thaliana	https://pubmed.ncbi.nlm.nih.gov/27203113/
AT3G10030	M06971_2.00	AT3G10030	Trihelix	MADF	A. thaliana	https://pubmed.ncbi.nlm.nih.gov/27203113/
AT3G10030	M06972_2.00	AT3G10030	Trihelix	MADF	A. thaliana	https://pubmed.ncbi.nlm.nih.gov/27203113/
AT3G14180	M06973_2.00	ASIL2	Trihelix	MADF	A. thaliana	https://pubmed.ncbi.nlm.nih.gov/27203113/
AT3G25990	M06974_2.00	GT-4	Trihelix	MADF	A. thaliana	https://pubmed.ncbi.nlm.nih.gov/27203113/
AT3G25990	M06975_2.00	GT-4	Trihelix	MADF	A. thaliana	https://pubmed.ncbi.nlm.nih.gov/27203113/
AT3G58630	M06976_2.00	AT3G58630	Trihelix	MADF	A. thaliana	https://pubmed.ncbi.nlm.nih.gov/27203113/
AT3G58630	M06977_2.00	AT3G58630	Trihelix	MADF	A. thaliana	https://pubmed.ncbi.nlm.nih.gov/27203113/
AT5G05550	M06978_2.00	AT5G05550	Trihelix	MADF	A. thaliana	https://pubmed.ncbi.nlm.nih.gov/27203113/
AT5G05550	M06979_2.00	AT5G05550	Trihelix	MADF	A. thaliana	https://pubmed.ncbi.nlm.nih.gov/27203113/
AT5G47660	M06980_2.00	AT5G47660	Trihelix	MADF	A. thaliana	https://pubmed.ncbi.nlm.nih.gov/27203113/
AT5G47660	M06981_2.00	AT5G47660	Trihelix	MADF	A. thaliana	https://pubmed.ncbi.nlm.nih.gov/27203113/
AT1G31140	M06982_2.00	AGL63	MADS box	.	A. thaliana	https://pubmed.ncbi.nlm.nih.gov/27203113/
AT1G60920	M06983_2.00	AGL55	MADS box	.	A. thaliana	https://pubmed.ncbi.nlm.nih.gov/27203113/
AT2G22540	M06984_2.00	SVP	MADS box	.	A. thaliana	https://pubmed.ncbi.nlm.nih.gov/27203113/
AT2G22540	M06985_2.00	SVP	MADS box	.	A. thaliana	https://pubmed.ncbi.nlm.nih.gov/27203113/
AT2G45650	M06986_2.00	AGL6	MADS box	.	A. thaliana	https://pubmed.ncbi.nlm.nih.gov/27203113/
AT3G57230	M06987_2.00	AGL16	MADS box	.	A. thaliana	https://pubmed.ncbi.nlm.nih.gov/27203113/
AT3G57230	M06988_2.00	AGL16	MADS box	.	A. thaliana	https://pubmed.ncbi.nlm.nih.gov/27203113/
AT3G61120	M06989_2.00	AGL13	MADS box	.	A. thaliana	https://pubmed.ncbi.nlm.nih.gov/27203113/
AT5G10140	M06990_2.00	FLC	MADS box	.	A. thaliana	https://pubmed.ncbi.nlm.nih.gov/27203113/
AT5G10140	M06991_2.00	FLC	MADS box	.	A. thaliana	https://pubmed.ncbi.nlm.nih.gov/27203113/
AT5G13790	M06992_2.00	AGL15	MADS box	.	A. thaliana	https://pubmed.ncbi.nlm.nih.gov/27203113/
AT5G13790	M06993_2.00	AGL15	MADS box	.	A. thaliana	https://pubmed.ncbi.nlm.nih.gov/27203113/
AT5G48670	M06994_2.00	AGL80	MADS box	.	A. thaliana	https://pubmed.ncbi.nlm.nih.gov/27203113/
AT5G62165	M06995_2.00	AGL42	MADS box	.	A. thaliana	https://pubmed.ncbi.nlm.nih.gov/27203113/
AT5G23930	M06996_2.00	AT5G23930	mTERF	.	A. thaliana	https://pubmed.ncbi.nlm.nih.gov/27203113/
AT1G01060	M06997_2.00	LHY	Myb/SANT	MYB-related	A. thaliana	https://pubmed.ncbi.nlm.nih.gov/27203113/
AT1G01060	M06998_2.00	LHY	Myb/SANT	MYB-related	A. thaliana	https://pubmed.ncbi.nlm.nih.gov/27203113/
AT1G06180	M06999_2.00	ATMYB13	Myb/SANT	R2R3-MYB	A. thaliana	https://pubmed.ncbi.nlm.nih.gov/27203113/
AT1G06180	M07000_2.00	ATMYB13	Myb/SANT	R2R3-MYB	A. thaliana	https://pubmed.ncbi.nlm.nih.gov/27203113/
AT1G08810	M07001_2.00	MYB60	Myb/SANT	R2R3-MYB	A. thaliana	https://pubmed.ncbi.nlm.nih.gov/27203113/
AT1G09540	M07002_2.00	MYB61	Myb/SANT	R2R3-MYB	A. thaliana	https://pubmed.ncbi.nlm.nih.gov/27203113/
AT1G09540	M07003_2.00	MYB61	Myb/SANT	R2R3-MYB	A. thaliana	https://pubmed.ncbi.nlm.nih.gov/27203113/
AT1G13300	M07004_2.00	HRS1	Myb/SANT	G2-like	A. thaliana	https://pubmed.ncbi.nlm.nih.gov/27203113/
AT1G16490	M07005_2.00	MYB58	Myb/SANT	R2R3-MYB	A. thaliana	https://pubmed.ncbi.nlm.nih.gov/27203113/
AT1G16490	M07006_2.00	MYB58	Myb/SANT	R2R3-MYB	A. thaliana	https://pubmed.ncbi.nlm.nih.gov/27203113/
AT1G17950	M07007_2.00	MYB52	Myb/SANT	R2R3-MYB	A. thaliana	https://pubmed.ncbi.nlm.nih.gov/27203113/
AT1G18330	M07008_2.00	RVE7	Myb/SANT	MYB-related	A. thaliana	https://pubmed.ncbi.nlm.nih.gov/27203113/
AT1G18330	M07009_2.00	RVE7	Myb/SANT	MYB-related	A. thaliana	https://pubmed.ncbi.nlm.nih.gov/27203113/
AT1G18570	M07010_2.00	MYB51	Myb/SANT	R2R3-MYB	A. thaliana	https://pubmed.ncbi.nlm.nih.gov/27203113/
AT1G18960	M07011_2.00	AT1G18960	Myb/SANT	MYB-related	A. thaliana	https://pubmed.ncbi.nlm.nih.gov/27203113/
AT1G19000	M07012_2.00	AT1G19000	Myb/SANT	MYB-related	A. thaliana	https://pubmed.ncbi.nlm.nih.gov/27203113/
AT1G19000	M07013_2.00	AT1G19000	Myb/SANT	MYB-related	A. thaliana	https://pubmed.ncbi.nlm.nih.gov/27203113/
AT1G25340	M07014_2.00	MYB116	Myb/SANT	R2R3-MYB	A. thaliana	https://pubmed.ncbi.nlm.nih.gov/27203113/
AT1G25340	M07015_2.00	MYB116	Myb/SANT	R2R3-MYB	A. thaliana	https://pubmed.ncbi.nlm.nih.gov/27203113/
AT1G25550	M07016_2.00	HHO3	Myb/SANT	G2-like	A. thaliana	https://pubmed.ncbi.nlm.nih.gov/27203113/
AT1G25550	M07017_2.00	HHO3	Myb/SANT	G2-like	A. thaliana	https://pubmed.ncbi.nlm.nih.gov/27203113/
AT1G32240	M07018_2.00	KAN2	Myb/SANT	G2-like	A. thaliana	https://pubmed.ncbi.nlm.nih.gov/27203113/
AT1G32240	M07019_2.00	KAN2	Myb/SANT	G2-like	A. thaliana	https://pubmed.ncbi.nlm.nih.gov/27203113/
AT1G34670	M07020_2.00	AtMYB93	Myb/SANT	R2R3-MYB	A. thaliana	https://pubmed.ncbi.nlm.nih.gov/27203113/
AT1G34670	M07021_2.00	AtMYB93	Myb/SANT	R2R3-MYB	A. thaliana	https://pubmed.ncbi.nlm.nih.gov/27203113/
AT1G49010	M07022_2.00	AT1G49010	Myb/SANT	MYB-related	A. thaliana	https://pubmed.ncbi.nlm.nih.gov/27203113/
AT1G49010	M07023_2.00	AT1G49010	Myb/SANT	MYB-related	A. thaliana	https://pubmed.ncbi.nlm.nih.gov/27203113/
AT1G49560	M07024_2.00	HHO6	Myb/SANT	G2-like	A. thaliana	https://pubmed.ncbi.nlm.nih.gov/27203113/
AT1G49560	M07025_2.00	HHO6	Myb/SANT	G2-like	A. thaliana	https://pubmed.ncbi.nlm.nih.gov/27203113/
AT1G66370	M07026_2.00	MYB113	Myb/SANT	R2R3-MYB	A. thaliana	https://pubmed.ncbi.nlm.nih.gov/27203113/
AT1G68320	M07027_2.00	MYB62	Myb/SANT	R2R3-MYB	A. thaliana	https://pubmed.ncbi.nlm.nih.gov/27203113/
AT1G68320	M07028_2.00	MYB62	Myb/SANT	R2R3-MYB	A. thaliana	https://pubmed.ncbi.nlm.nih.gov/27203113/
AT1G68670	M07029_2.00	HHO2	Myb/SANT	G2-like	A. thaliana	https://pubmed.ncbi.nlm.nih.gov/27203113/
AT1G68670	M07030_2.00	HHO2	Myb/SANT	G2-like	A. thaliana	https://pubmed.ncbi.nlm.nih.gov/27203113/
AT1G69560	M07031_2.00	MYB105	Myb/SANT	R2R3-MYB	A. thaliana	https://pubmed.ncbi.nlm.nih.gov/27203113/
AT1G69560	M07032_2.00	MYB105	Myb/SANT	R2R3-MYB	A. thaliana	https://pubmed.ncbi.nlm.nih.gov/27203113/
AT1G72740	M07033_2.00	AT1G72740	Myb/SANT	MYB-related	A. thaliana	https://pubmed.ncbi.nlm.nih.gov/27203113/
AT1G72740	M07034_2.00	AT1G72740	Myb/SANT	MYB-related	A. thaliana	https://pubmed.ncbi.nlm.nih.gov/27203113/
AT1G74650	M07035_2.00	ATY13	Myb/SANT	R2R3-MYB	A. thaliana	https://pubmed.ncbi.nlm.nih.gov/27203113/
AT1G74650	M07036_2.00	ATY13	Myb/SANT	R2R3-MYB	A. thaliana	https://pubmed.ncbi.nlm.nih.gov/27203113/
AT1G74840	M07037_2.00	AT1G74840	Myb/SANT	MYB-related	A. thaliana	https://pubmed.ncbi.nlm.nih.gov/27203113/
AT1G74840	M07038_2.00	AT1G74840	Myb/SANT	MYB-related	A. thaliana	https://pubmed.ncbi.nlm.nih.gov/27203113/
AT1G79180	M07039_2.00	ATMYB63	Myb/SANT	R2R3-MYB	A. thaliana	https://pubmed.ncbi.nlm.nih.gov/27203113/
AT2G01060	M07040_2.00	PHL7	Myb/SANT	G2-like	A. thaliana	https://pubmed.ncbi.nlm.nih.gov/27203113/
AT2G01060	M07041_2.00	PHL7	Myb/SANT	G2-like	A. thaliana	https://pubmed.ncbi.nlm.nih.gov/27203113/
AT2G02820	M07042_2.00	MYB88	Myb/SANT	R2R3-MYB	A. thaliana	https://pubmed.ncbi.nlm.nih.gov/27203113/
AT2G02820	M07043_2.00	MYB88	Myb/SANT	R2R3-MYB	A. thaliana	https://pubmed.ncbi.nlm.nih.gov/27203113/
AT2G03500	M07044_2.00	EFM	Myb/SANT	G2-like	A. thaliana	https://pubmed.ncbi.nlm.nih.gov/27203113/
AT2G03500	M07045_2.00	EFM	Myb/SANT	G2-like	A. thaliana	https://pubmed.ncbi.nlm.nih.gov/27203113/
AT2G20400	M07046_2.00	AT2G20400	Myb/SANT	G2-like	A. thaliana	https://pubmed.ncbi.nlm.nih.gov/27203113/
AT2G20400	M07047_2.00	AT2G20400	Myb/SANT	G2-like	A. thaliana	https://pubmed.ncbi.nlm.nih.gov/27203113/
AT2G23290	M07048_2.00	AtMYB70	Myb/SANT	R2R3-MYB	A. thaliana	https://pubmed.ncbi.nlm.nih.gov/27203113/
AT2G26960	M07049_2.00	AtMYB81	Myb/SANT	R2R3-MYB	A. thaliana	https://pubmed.ncbi.nlm.nih.gov/27203113/
AT2G26960	M07050_2.00	AtMYB81	Myb/SANT	R2R3-MYB	A. thaliana	https://pubmed.ncbi.nlm.nih.gov/27203113/
AT2G32460	M07051_2.00	MYB101	Myb/SANT	R2R3-MYB	A. thaliana	https://pubmed.ncbi.nlm.nih.gov/27203113/
AT2G32460	M07052_2.00	MYB101	Myb/SANT	R2R3-MYB	A. thaliana	https://pubmed.ncbi.nlm.nih.gov/27203113/
AT2G33550	M07053_2.00	ASR3	Trihelix	.	A. thaliana	https://pubmed.ncbi.nlm.nih.gov/27203113/
AT2G33550	M07054_2.00	ASR3	Trihelix	.	A. thaliana	https://pubmed.ncbi.nlm.nih.gov/27203113/
AT2G38090	M07055_2.00	AT2G38090	Myb/SANT	MYB-related	A. thaliana	https://pubmed.ncbi.nlm.nih.gov/27203113/
AT2G38300	M07056_2.00	AT2G38300	Myb/SANT	G2-like	A. thaliana	https://pubmed.ncbi.nlm.nih.gov/27203113/
AT2G40260	M07057_2.00	AT2G40260	Myb/SANT	G2-like	A. thaliana	https://pubmed.ncbi.nlm.nih.gov/27203113/
AT2G40260	M07058_2.00	AT2G40260	Myb/SANT	G2-like	A. thaliana	https://pubmed.ncbi.nlm.nih.gov/27203113/
AT3G01530	M07059_2.00	MYB57	Myb/SANT	R2R3-MYB	A. thaliana	https://pubmed.ncbi.nlm.nih.gov/27203113/
AT3G01530	M07060_2.00	MYB57	Myb/SANT	R2R3-MYB	A. thaliana	https://pubmed.ncbi.nlm.nih.gov/27203113/
AT3G02940	M07061_2.00	MYB107	Myb/SANT	R2R3-MYB	A. thaliana	https://pubmed.ncbi.nlm.nih.gov/27203113/
AT3G02940	M07062_2.00	MYB107	Myb/SANT	R2R3-MYB	A. thaliana	https://pubmed.ncbi.nlm.nih.gov/27203113/
AT3G04030	M07063_2.00	MYR2	Myb/SANT	G2-like	A. thaliana	https://pubmed.ncbi.nlm.nih.gov/27203113/
AT3G04030	M07064_2.00	MYR2	Myb/SANT	G2-like	A. thaliana	https://pubmed.ncbi.nlm.nih.gov/27203113/
AT3G06490	M07065_2.00	MYB108	Myb/SANT	R2R3-MYB	A. thaliana	https://pubmed.ncbi.nlm.nih.gov/27203113/
AT3G08500	M07066_2.00	MYB83	Myb/SANT	R2R3-MYB	A. thaliana	https://pubmed.ncbi.nlm.nih.gov/27203113/
AT3G08500	M07067_2.00	MYB83	Myb/SANT	R2R3-MYB	A. thaliana	https://pubmed.ncbi.nlm.nih.gov/27203113/
AT3G09230	M07068_2.00	MYB1	Myb/SANT	R2R3-MYB	A. thaliana	https://pubmed.ncbi.nlm.nih.gov/27203113/
AT3G09600	M07069_2.00	RVE8	Myb/SANT	MYB-related	A. thaliana	https://pubmed.ncbi.nlm.nih.gov/27203113/
AT3G09600	M07070_2.00	RVE8	Myb/SANT	MYB-related	A. thaliana	https://pubmed.ncbi.nlm.nih.gov/27203113/
AT3G10113	M07071_2.00	RVE7L	Myb/SANT	MYB-related	A. thaliana	https://pubmed.ncbi.nlm.nih.gov/27203113/
AT3G10580	M07072_2.00	AT3G10580	Myb/SANT	MYB-related	A. thaliana	https://pubmed.ncbi.nlm.nih.gov/27203113/
AT3G10580	M07073_2.00	AT3G10580	Myb/SANT	MYB-related	A. thaliana	https://pubmed.ncbi.nlm.nih.gov/27203113/
AT3G11280	M07074_2.00	AT3G11280	Myb/SANT	MYB-related	A. thaliana	https://pubmed.ncbi.nlm.nih.gov/27203113/
AT3G11280	M07075_2.00	AT3G11280	Myb/SANT	MYB-related	A. thaliana	https://pubmed.ncbi.nlm.nih.gov/27203113/
AT3G11440	M07076_2.00	ATMYB65	Myb/SANT	R2R3-MYB	A. thaliana	https://pubmed.ncbi.nlm.nih.gov/27203113/
AT3G11440	M07077_2.00	ATMYB65	Myb/SANT	R2R3-MYB	A. thaliana	https://pubmed.ncbi.nlm.nih.gov/27203113/
AT3G12720	M07078_2.00	ATY53	Myb/SANT	R2R3-MYB	A. thaliana	https://pubmed.ncbi.nlm.nih.gov/27203113/
AT3G12730	M07079_2.00	PHL12	Myb/SANT	G2-like	A. thaliana	https://pubmed.ncbi.nlm.nih.gov/27203113/
AT3G12730	M07080_2.00	PHL12	Myb/SANT	G2-like	A. thaliana	https://pubmed.ncbi.nlm.nih.gov/27203113/
AT3G12820	M07081_2.00	AtMYB10	Myb/SANT	R2R3-MYB	A. thaliana	https://pubmed.ncbi.nlm.nih.gov/27203113/
AT3G12820	M07082_2.00	AtMYB10	Myb/SANT	R2R3-MYB	A. thaliana	https://pubmed.ncbi.nlm.nih.gov/27203113/
AT3G13040	M07083_2.00	PHL6	Myb/SANT	G2-like	A. thaliana	https://pubmed.ncbi.nlm.nih.gov/27203113/
AT3G23250	M07084_2.00	MYB15	Myb/SANT	R2R3-MYB	A. thaliana	https://pubmed.ncbi.nlm.nih.gov/27203113/
AT3G24120	M07085_2.00	AT3G24120	Myb/SANT	G2-like	A. thaliana	https://pubmed.ncbi.nlm.nih.gov/27203113/
AT3G24120	M07086_2.00	AT3G24120	Myb/SANT	G2-like	A. thaliana	https://pubmed.ncbi.nlm.nih.gov/27203113/
AT3G27785	M07087_2.00	MYB118	Myb/SANT	R2R3-MYB	A. thaliana	https://pubmed.ncbi.nlm.nih.gov/27203113/
AT3G27785	M07088_2.00	MYB118	Myb/SANT	R2R3-MYB	A. thaliana	https://pubmed.ncbi.nlm.nih.gov/27203113/
AT3G28910	M07089_2.00	MYB30	Myb/SANT	R2R3-MYB	A. thaliana	https://pubmed.ncbi.nlm.nih.gov/27203113/
AT3G28910	M07090_2.00	MYB30	Myb/SANT	R2R3-MYB	A. thaliana	https://pubmed.ncbi.nlm.nih.gov/27203113/
AT3G30210	M07091_2.00	ATMYB121	Myb/SANT	R2R3-MYB	A. thaliana	https://pubmed.ncbi.nlm.nih.gov/27203113/
AT3G46590	M07092_2.00	TRP2	Myb/SANT	MYB-related	A. thaliana	https://pubmed.ncbi.nlm.nih.gov/27203113/
AT3G46590	M07093_2.00	TRP2	Myb/SANT	MYB-related	A. thaliana	https://pubmed.ncbi.nlm.nih.gov/27203113/
AT3G47600	M07094_2.00	MYB94	Myb/SANT	R2R3-MYB	A. thaliana	https://pubmed.ncbi.nlm.nih.gov/27203113/
AT3G50060	M07095_2.00	F3A4.140	Myb/SANT	R2R3-MYB	A. thaliana	https://pubmed.ncbi.nlm.nih.gov/27203113/
AT3G50060	M07096_2.00	F3A4.140	Myb/SANT	R2R3-MYB	A. thaliana	https://pubmed.ncbi.nlm.nih.gov/27203113/
AT3G53200	M07097_2.00	MYB27	Myb/SANT	R2R3-MYB	A. thaliana	https://pubmed.ncbi.nlm.nih.gov/27203113/
AT3G53200	M07098_2.00	MYB27	Myb/SANT	R2R3-MYB	A. thaliana	https://pubmed.ncbi.nlm.nih.gov/27203113/
AT3G61250	M07099_2.00	AtMYB17	Myb/SANT	R2R3-MYB	A. thaliana	https://pubmed.ncbi.nlm.nih.gov/27203113/
AT4G01280	M07100_2.00	RVE5	Myb/SANT	MYB-related	A. thaliana	https://pubmed.ncbi.nlm.nih.gov/27203113/
AT4G01280	M07101_2.00	RVE5	Myb/SANT	MYB-related	A. thaliana	https://pubmed.ncbi.nlm.nih.gov/27203113/
AT4G01680	M07102_2.00	MYB55	Myb/SANT	R2R3-MYB	A. thaliana	https://pubmed.ncbi.nlm.nih.gov/27203113/
AT4G01680	M07103_2.00	MYB55	Myb/SANT	R2R3-MYB	A. thaliana	https://pubmed.ncbi.nlm.nih.gov/27203113/
AT4G05100	M07104_2.00	AtMYB74	Myb/SANT	R2R3-MYB	A. thaliana	https://pubmed.ncbi.nlm.nih.gov/27203113/
AT4G05100	M07105_2.00	AtMYB74	Myb/SANT	R2R3-MYB	A. thaliana	https://pubmed.ncbi.nlm.nih.gov/27203113/
AT4G17785	M07106_2.00	MYB39	Myb/SANT	R2R3-MYB	A. thaliana	https://pubmed.ncbi.nlm.nih.gov/27203113/
AT4G17785	M07107_2.00	MYB39	Myb/SANT	R2R3-MYB	A. thaliana	https://pubmed.ncbi.nlm.nih.gov/27203113/
AT4G18770	M07108_2.00	MYB98	Myb/SANT	R2R3-MYB	A. thaliana	https://pubmed.ncbi.nlm.nih.gov/27203113/
AT4G28110	M07109_2.00	AtMYB41	Myb/SANT	R2R3-MYB	A. thaliana	https://pubmed.ncbi.nlm.nih.gov/27203113/
AT4G32730	M07110_2.00	PC-MYB1	Myb/SANT	MYB3R	A. thaliana	https://pubmed.ncbi.nlm.nih.gov/27203113/
AT4G32730	M07111_2.00	PC-MYB1	Myb/SANT	MYB3R	A. thaliana	https://pubmed.ncbi.nlm.nih.gov/27203113/
AT4G37180	M07112_2.00	HHO5	Myb/SANT	G2-like	A. thaliana	https://pubmed.ncbi.nlm.nih.gov/27203113/
AT4G37180	M07113_2.00	HHO5	Myb/SANT	G2-like	A. thaliana	https://pubmed.ncbi.nlm.nih.gov/27203113/
AT4G37260	M07114_2.00	MYB73	Myb/SANT	R2R3-MYB	A. thaliana	https://pubmed.ncbi.nlm.nih.gov/27203113/
AT4G38620	M07115_2.00	MYB4	Myb/SANT	R2R3-MYB	A. thaliana	https://pubmed.ncbi.nlm.nih.gov/27203113/
AT5G02320	M07116_2.00	MYB3R5	Myb/SANT	c-myb	A. thaliana	https://pubmed.ncbi.nlm.nih.gov/27203113/
AT5G02840	M07117_2.00	RVE4	Myb/SANT	MYB-related	A. thaliana	https://pubmed.ncbi.nlm.nih.gov/27203113/
AT5G02840	M07118_2.00	RVE4	Myb/SANT	MYB-related	A. thaliana	https://pubmed.ncbi.nlm.nih.gov/27203113/
AT5G05790	M07119_2.00	AT5G05790	Myb/SANT	MYB-related	A. thaliana	https://pubmed.ncbi.nlm.nih.gov/27203113/
AT5G06100	M07120_2.00	MYB33	Myb/SANT	R2R3-MYB	A. thaliana	https://pubmed.ncbi.nlm.nih.gov/27203113/
AT5G08520	M07121_2.00	SRM1	Myb/SANT	MYB-related	A. thaliana	https://pubmed.ncbi.nlm.nih.gov/27203113/
AT5G08520	M07122_2.00	SRM1	Myb/SANT	MYB-related	A. thaliana	https://pubmed.ncbi.nlm.nih.gov/27203113/
AT5G10280	M07123_2.00	MYB92	Myb/SANT	R2R3-MYB	A. thaliana	https://pubmed.ncbi.nlm.nih.gov/27203113/
AT5G10280	M07124_2.00	MYB92	Myb/SANT	R2R3-MYB	A. thaliana	https://pubmed.ncbi.nlm.nih.gov/27203113/
AT5G11510	M07125_2.00	MYB3R4	Myb/SANT	c-myb	A. thaliana	https://pubmed.ncbi.nlm.nih.gov/27203113/
AT5G14340	M07126_2.00	AtMYB40	Myb/SANT	R2R3-MYB	A. thaliana	https://pubmed.ncbi.nlm.nih.gov/27203113/
AT5G16600	M07127_2.00	MYB43	Myb/SANT	R2R3-MYB	A. thaliana	https://pubmed.ncbi.nlm.nih.gov/27203113/
AT5G17300	M07128_2.00	RVE1	Myb/SANT	MYB-related	A. thaliana	https://pubmed.ncbi.nlm.nih.gov/27203113/
AT5G17300	M07129_2.00	RVE1	Myb/SANT	MYB-related	A. thaliana	https://pubmed.ncbi.nlm.nih.gov/27203113/
AT5G17800	M07130_2.00	MYB56	Myb/SANT	R2R3-MYB	A. thaliana	https://pubmed.ncbi.nlm.nih.gov/27203113/
AT5G17800	M07131_2.00	MYB56	Myb/SANT	R2R3-MYB	A. thaliana	https://pubmed.ncbi.nlm.nih.gov/27203113/
AT5G29000	M07132_2.00	PHL1	Myb/SANT	G2-like	A. thaliana	https://pubmed.ncbi.nlm.nih.gov/27203113/
AT5G40330	M07133_2.00	MYB23	Myb/SANT	R2R3-MYB	A. thaliana	https://pubmed.ncbi.nlm.nih.gov/27203113/
AT5G45580	M07134_2.00	PHL11	Myb/SANT	G2-like	A. thaliana	https://pubmed.ncbi.nlm.nih.gov/27203113/
AT5G45580	M07135_2.00	PHL11	Myb/SANT	G2-like	A. thaliana	https://pubmed.ncbi.nlm.nih.gov/27203113/
AT5G47390	M07136_2.00	KUA1	Myb/SANT	MYB-related	A. thaliana	https://pubmed.ncbi.nlm.nih.gov/27203113/
AT5G47390	M07137_2.00	KUA1	Myb/SANT	MYB-related	A. thaliana	https://pubmed.ncbi.nlm.nih.gov/27203113/
AT5G52660	M07138_2.00	RVE6	Myb/SANT	MYB-related	A. thaliana	https://pubmed.ncbi.nlm.nih.gov/27203113/
AT5G52660	M07139_2.00	RVE6	Myb/SANT	MYB-related	A. thaliana	https://pubmed.ncbi.nlm.nih.gov/27203113/
AT5G54230	M07140_2.00	MYB49	Myb/SANT	R2R3-MYB	A. thaliana	https://pubmed.ncbi.nlm.nih.gov/27203113/
AT5G54230	M07141_2.00	MYB49	Myb/SANT	R2R3-MYB	A. thaliana	https://pubmed.ncbi.nlm.nih.gov/27203113/
AT5G56110	M07142_2.00	MYB80	Myb/SANT	R2R3-MYB	A. thaliana	https://pubmed.ncbi.nlm.nih.gov/27203113/
AT5G56110	M07143_2.00	MYB80	Myb/SANT	R2R3-MYB	A. thaliana	https://pubmed.ncbi.nlm.nih.gov/27203113/
AT5G56840	M07144_2.00	AT5G56840	Myb/SANT	MYB-related	A. thaliana	https://pubmed.ncbi.nlm.nih.gov/27203113/
AT5G56840	M07145_2.00	AT5G56840	Myb/SANT	MYB-related	A. thaliana	https://pubmed.ncbi.nlm.nih.gov/27203113/
AT5G58900	M07146_2.00	AT5G58900	Myb/SANT	MYB-related	A. thaliana	https://pubmed.ncbi.nlm.nih.gov/27203113/
AT5G58900	M07147_2.00	AT5G58900	Myb/SANT	MYB-related	A. thaliana	https://pubmed.ncbi.nlm.nih.gov/27203113/
AT5G59430	M07148_2.00	TRP1	Myb/SANT	MYB-related	A. thaliana	https://pubmed.ncbi.nlm.nih.gov/27203113/
AT5G61620	M07149_2.00	AT5G61620	Myb/SANT	MYB-related	A. thaliana	https://pubmed.ncbi.nlm.nih.gov/27203113/
AT5G61620	M07150_2.00	AT5G61620	Myb/SANT	MYB-related	A. thaliana	https://pubmed.ncbi.nlm.nih.gov/27203113/
AT5G62320	M07151_2.00	MYB99	Myb/SANT	R2R3-MYB	A. thaliana	https://pubmed.ncbi.nlm.nih.gov/27203113/
AT5G62320	M07152_2.00	MYB99	Myb/SANT	R2R3-MYB	A. thaliana	https://pubmed.ncbi.nlm.nih.gov/27203113/
AT5G62470	M07153_2.00	MYB96	Myb/SANT	R2R3-MYB	A. thaliana	https://pubmed.ncbi.nlm.nih.gov/27203113/
AT5G62470	M07154_2.00	MYB96	Myb/SANT	R2R3-MYB	A. thaliana	https://pubmed.ncbi.nlm.nih.gov/27203113/
AT5G67300	M07155_2.00	MYB44	Myb/SANT	R2R3-MYB	A. thaliana	https://pubmed.ncbi.nlm.nih.gov/27203113/
AT5G67300	M07156_2.00	MYB44	Myb/SANT	R2R3-MYB	A. thaliana	https://pubmed.ncbi.nlm.nih.gov/27203113/
AT5G67580	M07157_2.00	TRB2	Myb/SANT	MYB-related	A. thaliana	https://pubmed.ncbi.nlm.nih.gov/27203113/
AT5G67580	M07158_2.00	TRB2	Myb/SANT	MYB-related	A. thaliana	https://pubmed.ncbi.nlm.nih.gov/27203113/
AT1G01720	M07159_2.00	NAC002	NAC/NAM	.	A. thaliana	https://pubmed.ncbi.nlm.nih.gov/27203113/
AT1G01720	M07160_2.00	NAC002	NAC/NAM	.	A. thaliana	https://pubmed.ncbi.nlm.nih.gov/27203113/
AT1G02230	M07161_2.00	NAC004	NAC/NAM	.	A. thaliana	https://pubmed.ncbi.nlm.nih.gov/27203113/
AT1G02230	M07162_2.00	NAC004	NAC/NAM	.	A. thaliana	https://pubmed.ncbi.nlm.nih.gov/27203113/
AT1G02250	M07163_2.00	NAC005	NAC/NAM	.	A. thaliana	https://pubmed.ncbi.nlm.nih.gov/27203113/
AT1G12260	M07164_2.00	NAC007	NAC/NAM	.	A. thaliana	https://pubmed.ncbi.nlm.nih.gov/27203113/
AT1G12260	M07165_2.00	NAC007	NAC/NAM	.	A. thaliana	https://pubmed.ncbi.nlm.nih.gov/27203113/
AT1G19040	M07166_2.00	AT1G19040	NAC/NAM	.	A. thaliana	https://pubmed.ncbi.nlm.nih.gov/27203113/
AT1G28470	M07167_2.00	NAC010	NAC/NAM	.	A. thaliana	https://pubmed.ncbi.nlm.nih.gov/27203113/
AT1G28470	M07168_2.00	NAC010	NAC/NAM	.	A. thaliana	https://pubmed.ncbi.nlm.nih.gov/27203113/
AT1G32510	M07169_2.00	ANAC011	NAC/NAM	.	A. thaliana	https://pubmed.ncbi.nlm.nih.gov/27203113/
AT1G32870	M07170_2.00	ANAC13	NAC/NAM	.	A. thaliana	https://pubmed.ncbi.nlm.nih.gov/27203113/
AT1G32870	M07171_2.00	ANAC13	NAC/NAM	.	A. thaliana	https://pubmed.ncbi.nlm.nih.gov/27203113/
AT1G34180	M07172_2.00	anac016	NAC/NAM	.	A. thaliana	https://pubmed.ncbi.nlm.nih.gov/27203113/
AT1G34180	M07173_2.00	anac016	NAC/NAM	.	A. thaliana	https://pubmed.ncbi.nlm.nih.gov/27203113/
AT1G34190	M07174_2.00	NAC017	NAC/NAM	.	A. thaliana	https://pubmed.ncbi.nlm.nih.gov/27203113/
AT1G34190	M07175_2.00	NAC017	NAC/NAM	.	A. thaliana	https://pubmed.ncbi.nlm.nih.gov/27203113/
AT1G52880	M07176_2.00	NAC018	NAC/NAM	.	A. thaliana	https://pubmed.ncbi.nlm.nih.gov/27203113/
AT1G52880	M07177_2.00	NAC018	NAC/NAM	.	A. thaliana	https://pubmed.ncbi.nlm.nih.gov/27203113/
AT1G54330	M07178_2.00	ANAC020	NAC/NAM	.	A. thaliana	https://pubmed.ncbi.nlm.nih.gov/27203113/
AT1G65910	M07179_2.00	anac028	NAC/NAM	.	A. thaliana	https://pubmed.ncbi.nlm.nih.gov/27203113/
AT1G69490	M07180_2.00	NAC029	NAC/NAM	.	A. thaliana	https://pubmed.ncbi.nlm.nih.gov/27203113/
AT1G69490	M07181_2.00	NAC029	NAC/NAM	.	A. thaliana	https://pubmed.ncbi.nlm.nih.gov/27203113/
AT1G76420	M07182_2.00	NAC031	NAC/NAM	.	A. thaliana	https://pubmed.ncbi.nlm.nih.gov/27203113/
AT1G76420	M07183_2.00	NAC031	NAC/NAM	.	A. thaliana	https://pubmed.ncbi.nlm.nih.gov/27203113/
AT1G79580	M07184_2.00	SMB	NAC/NAM	.	A. thaliana	https://pubmed.ncbi.nlm.nih.gov/27203113/
AT1G79580	M07185_2.00	SMB	NAC/NAM	.	A. thaliana	https://pubmed.ncbi.nlm.nih.gov/27203113/
AT2G02450	M07186_2.00	NAC035	NAC/NAM	.	A. thaliana	https://pubmed.ncbi.nlm.nih.gov/27203113/
AT2G18060	M07187_2.00	NAC037	NAC/NAM	.	A. thaliana	https://pubmed.ncbi.nlm.nih.gov/27203113/
AT2G24430	M07188_2.00	ANAC038	NAC/NAM	.	A. thaliana	https://pubmed.ncbi.nlm.nih.gov/27203113/
AT2G24430	M07189_2.00	ANAC038	NAC/NAM	.	A. thaliana	https://pubmed.ncbi.nlm.nih.gov/27203113/
AT2G27300	M07190_2.00	NTL8	NAC/NAM	.	A. thaliana	https://pubmed.ncbi.nlm.nih.gov/27203113/
AT2G43000	M07191_2.00	JUB1	NAC/NAM	.	A. thaliana	https://pubmed.ncbi.nlm.nih.gov/27203113/
AT2G46770	M07192_2.00	NAC043	NAC/NAM	.	A. thaliana	https://pubmed.ncbi.nlm.nih.gov/27203113/
AT2G46770	M07193_2.00	NAC043	NAC/NAM	.	A. thaliana	https://pubmed.ncbi.nlm.nih.gov/27203113/
AT3G03200	M07194_2.00	NAC045	NAC/NAM	.	A. thaliana	https://pubmed.ncbi.nlm.nih.gov/27203113/
AT3G03200	M07195_2.00	NAC045	NAC/NAM	.	A. thaliana	https://pubmed.ncbi.nlm.nih.gov/27203113/
AT3G04060	M07196_2.00	anac046	NAC/NAM	.	A. thaliana	https://pubmed.ncbi.nlm.nih.gov/27203113/
AT3G04060	M07197_2.00	anac046	NAC/NAM	.	A. thaliana	https://pubmed.ncbi.nlm.nih.gov/27203113/
AT3G04070	M07198_2.00	NAC047	NAC/NAM	.	A. thaliana	https://pubmed.ncbi.nlm.nih.gov/27203113/
AT3G04070	M07199_2.00	NAC047	NAC/NAM	.	A. thaliana	https://pubmed.ncbi.nlm.nih.gov/27203113/
AT3G10480	M07200_2.00	ANAC050	NAC/NAM	.	A. thaliana	https://pubmed.ncbi.nlm.nih.gov/27203113/
AT3G10480	M07201_2.00	ANAC050	NAC/NAM	.	A. thaliana	https://pubmed.ncbi.nlm.nih.gov/27203113/
AT3G10500	M07202_2.00	NAC053	NAC/NAM	.	A. thaliana	https://pubmed.ncbi.nlm.nih.gov/27203113/
AT3G10500	M07203_2.00	NAC053	NAC/NAM	.	A. thaliana	https://pubmed.ncbi.nlm.nih.gov/27203113/
AT3G12910	M07204_2.00	AT3G12910	NAC/NAM	.	A. thaliana	https://pubmed.ncbi.nlm.nih.gov/27203113/
AT3G15170	M07205_2.00	NAC054	NAC/NAM	.	A. thaliana	https://pubmed.ncbi.nlm.nih.gov/27203113/
AT3G15170	M07206_2.00	NAC054	NAC/NAM	.	A. thaliana	https://pubmed.ncbi.nlm.nih.gov/27203113/
AT3G15500	M07207_2.00	NAC055	NAC/NAM	.	A. thaliana	https://pubmed.ncbi.nlm.nih.gov/27203113/
AT3G17730	M07208_2.00	anac057	NAC/NAM	.	A. thaliana	https://pubmed.ncbi.nlm.nih.gov/27203113/
AT3G17730	M07209_2.00	anac057	NAC/NAM	.	A. thaliana	https://pubmed.ncbi.nlm.nih.gov/27203113/
AT3G18400	M07210_2.00	anac058	NAC/NAM	.	A. thaliana	https://pubmed.ncbi.nlm.nih.gov/27203113/
AT3G18400	M07211_2.00	anac058	NAC/NAM	.	A. thaliana	https://pubmed.ncbi.nlm.nih.gov/27203113/
AT3G49530	M07212_2.00	NAC062	NAC/NAM	.	A. thaliana	https://pubmed.ncbi.nlm.nih.gov/27203113/
AT3G49530	M07213_2.00	NAC062	NAC/NAM	.	A. thaliana	https://pubmed.ncbi.nlm.nih.gov/27203113/
AT4G01540	M07214_2.00	NAC68	NAC/NAM	.	A. thaliana	https://pubmed.ncbi.nlm.nih.gov/27203113/
AT4G01540	M07215_2.00	NAC68	NAC/NAM	.	A. thaliana	https://pubmed.ncbi.nlm.nih.gov/27203113/
AT4G01550	M07216_2.00	NAC69	NAC/NAM	.	A. thaliana	https://pubmed.ncbi.nlm.nih.gov/27203113/
AT4G10350	M07217_2.00	BRN2	NAC/NAM	.	A. thaliana	https://pubmed.ncbi.nlm.nih.gov/27203113/
AT4G10350	M07218_2.00	BRN2	NAC/NAM	.	A. thaliana	https://pubmed.ncbi.nlm.nih.gov/27203113/
AT4G17980	M07219_2.00	anac071	NAC/NAM	.	A. thaliana	https://pubmed.ncbi.nlm.nih.gov/27203113/
AT4G17980	M07220_2.00	anac071	NAC/NAM	.	A. thaliana	https://pubmed.ncbi.nlm.nih.gov/27203113/
AT4G28500	M07221_2.00	NAC073	NAC/NAM	.	A. thaliana	https://pubmed.ncbi.nlm.nih.gov/27203113/
AT4G28500	M07222_2.00	NAC073	NAC/NAM	.	A. thaliana	https://pubmed.ncbi.nlm.nih.gov/27203113/
AT4G29230	M07223_2.00	anac075	NAC/NAM	.	A. thaliana	https://pubmed.ncbi.nlm.nih.gov/27203113/
AT4G36160	M07224_2.00	ANAC076	NAC/NAM	.	A. thaliana	https://pubmed.ncbi.nlm.nih.gov/27203113/
AT4G36160	M07225_2.00	ANAC076	NAC/NAM	.	A. thaliana	https://pubmed.ncbi.nlm.nih.gov/27203113/
AT5G04410	M07226_2.00	NAC078	NAC/NAM	.	A. thaliana	https://pubmed.ncbi.nlm.nih.gov/27203113/
AT5G04410	M07227_2.00	NAC078	NAC/NAM	.	A. thaliana	https://pubmed.ncbi.nlm.nih.gov/27203113/
AT5G07680	M07228_2.00	NAC079	NAC/NAM	.	A. thaliana	https://pubmed.ncbi.nlm.nih.gov/27203113/
AT5G07680	M07229_2.00	NAC079	NAC/NAM	.	A. thaliana	https://pubmed.ncbi.nlm.nih.gov/27203113/
AT5G13180	M07230_2.00	NAC083	NAC/NAM	.	A. thaliana	https://pubmed.ncbi.nlm.nih.gov/27203113/
AT5G13180	M07231_2.00	NAC083	NAC/NAM	.	A. thaliana	https://pubmed.ncbi.nlm.nih.gov/27203113/
AT5G18270	M07232_2.00	ANAC087	NAC/NAM	.	A. thaliana	https://pubmed.ncbi.nlm.nih.gov/27203113/
AT5G18270	M07233_2.00	ANAC087	NAC/NAM	.	A. thaliana	https://pubmed.ncbi.nlm.nih.gov/27203113/
AT5G39610	M07234_2.00	NAC92	NAC/NAM	.	A. thaliana	https://pubmed.ncbi.nlm.nih.gov/27203113/
AT5G39610	M07235_2.00	NAC92	NAC/NAM	.	A. thaliana	https://pubmed.ncbi.nlm.nih.gov/27203113/
AT5G39820	M07236_2.00	ANAC094	NAC/NAM	.	A. thaliana	https://pubmed.ncbi.nlm.nih.gov/27203113/
AT5G46590	M07237_2.00	anac096	NAC/NAM	.	A. thaliana	https://pubmed.ncbi.nlm.nih.gov/27203113/
AT5G46590	M07238_2.00	anac096	NAC/NAM	.	A. thaliana	https://pubmed.ncbi.nlm.nih.gov/27203113/
AT5G53950	M07239_2.00	NAC098	NAC/NAM	.	A. thaliana	https://pubmed.ncbi.nlm.nih.gov/27203113/
AT5G53950	M07240_2.00	NAC098	NAC/NAM	.	A. thaliana	https://pubmed.ncbi.nlm.nih.gov/27203113/
AT5G62380	M07241_2.00	NAC101	NAC/NAM	.	A. thaliana	https://pubmed.ncbi.nlm.nih.gov/27203113/
AT5G62380	M07242_2.00	NAC101	NAC/NAM	.	A. thaliana	https://pubmed.ncbi.nlm.nih.gov/27203113/
AT5G64060	M07243_2.00	anac103	NAC/NAM	.	A. thaliana	https://pubmed.ncbi.nlm.nih.gov/27203113/
AT5G64060	M07244_2.00	anac103	NAC/NAM	.	A. thaliana	https://pubmed.ncbi.nlm.nih.gov/27203113/
AT5G66300	M07245_2.00	NAC105	NAC/NAM	.	A. thaliana	https://pubmed.ncbi.nlm.nih.gov/27203113/
AT5G66300	M07246_2.00	NAC105	NAC/NAM	.	A. thaliana	https://pubmed.ncbi.nlm.nih.gov/27203113/
AT2G01818	M07247_2.00	AT2G01818	PLATZ	.	A. thaliana	https://pubmed.ncbi.nlm.nih.gov/27203113/
AT1G20640	M07248_2.00	NLP4	RWP-RK	.	A. thaliana	https://pubmed.ncbi.nlm.nih.gov/27203113/
AT1G74480	M07249_2.00	RKD2	RWP-RK	.	A. thaliana	https://pubmed.ncbi.nlm.nih.gov/27203113/
AT1G74480	M07250_2.00	RKD2	RWP-RK	.	A. thaliana	https://pubmed.ncbi.nlm.nih.gov/27203113/
AT4G24020	M07251_2.00	NLP7	RWP-RK	.	A. thaliana	https://pubmed.ncbi.nlm.nih.gov/27203113/
AT3G09735	M07252_2.00	S1FA3	S1FA	.	A. thaliana	https://pubmed.ncbi.nlm.nih.gov/27203113/
AT1G20980	M07253_2.00	SPL14	SBP	.	A. thaliana	https://pubmed.ncbi.nlm.nih.gov/27203113/
AT1G27360	M07254_2.00	SPL11	SBP	.	A. thaliana	https://pubmed.ncbi.nlm.nih.gov/27203113/
AT2G33810	M07255_2.00	SPL3	SBP	.	A. thaliana	https://pubmed.ncbi.nlm.nih.gov/27203113/
AT2G33810	M07256_2.00	SPL3	SBP	.	A. thaliana	https://pubmed.ncbi.nlm.nih.gov/27203113/
AT2G42200	M07257_2.00	SPL9	SBP	.	A. thaliana	https://pubmed.ncbi.nlm.nih.gov/27203113/
AT2G42200	M07258_2.00	SPL9	SBP	.	A. thaliana	https://pubmed.ncbi.nlm.nih.gov/27203113/
AT2G47070	M07259_2.00	SPL1	SBP	.	A. thaliana	https://pubmed.ncbi.nlm.nih.gov/27203113/
AT2G47070	M07260_2.00	SPL1	SBP	.	A. thaliana	https://pubmed.ncbi.nlm.nih.gov/27203113/
AT3G15270	M07261_2.00	SPL5	SBP	.	A. thaliana	https://pubmed.ncbi.nlm.nih.gov/27203113/
AT3G15270	M07262_2.00	SPL5	SBP	.	A. thaliana	https://pubmed.ncbi.nlm.nih.gov/27203113/
AT3G57920	M07263_2.00	SPL15	SBP	.	A. thaliana	https://pubmed.ncbi.nlm.nih.gov/27203113/
AT3G57920	M07264_2.00	SPL15	SBP	.	A. thaliana	https://pubmed.ncbi.nlm.nih.gov/27203113/
AT5G50670	M07265_2.00	SPL13A	SBP	.	A. thaliana	https://pubmed.ncbi.nlm.nih.gov/27203113/
AT1G69180	M07266_2.00	CRC	YABBY	.	A. thaliana	https://pubmed.ncbi.nlm.nih.gov/27203113/
AT1G69180	M07267_2.00	CRC	YABBY	.	A. thaliana	https://pubmed.ncbi.nlm.nih.gov/27203113/
AT4G11080	M07268_2.00	HMGB13	HMGBox	.	A. thaliana	https://pubmed.ncbi.nlm.nih.gov/27203113/
AT4G11080	M07269_2.00	HMGB13	HMGBox	.	A. thaliana	https://pubmed.ncbi.nlm.nih.gov/27203113/
AT1G66420	M07270_2.00	AT1G66420	Storekeeper	.	A. thaliana	https://pubmed.ncbi.nlm.nih.gov/27203113/
AT4G00250	M07271_2.00	STKL2	Storekeeper	.	A. thaliana	https://pubmed.ncbi.nlm.nih.gov/27203113/
AT1G30210	M07272_2.00	TCP24	TCP	.	A. thaliana	https://pubmed.ncbi.nlm.nih.gov/27203113/
AT1G30210	M07273_2.00	TCP24	TCP	.	A. thaliana	https://pubmed.ncbi.nlm.nih.gov/27203113/
AT1G53230	M07274_2.00	TCP3	TCP	.	A. thaliana	https://pubmed.ncbi.nlm.nih.gov/27203113/
AT1G53230	M07275_2.00	TCP3	TCP	.	A. thaliana	https://pubmed.ncbi.nlm.nih.gov/27203113/
AT1G67260	M07276_2.00	TCP1	TCP	.	A. thaliana	https://pubmed.ncbi.nlm.nih.gov/27203113/
AT1G69690	M07277_2.00	TCP15	TCP	.	A. thaliana	https://pubmed.ncbi.nlm.nih.gov/27203113/
AT1G69690	M07278_2.00	TCP15	TCP	.	A. thaliana	https://pubmed.ncbi.nlm.nih.gov/27203113/
AT1G72010	M07279_2.00	TCP22	TCP	.	A. thaliana	https://pubmed.ncbi.nlm.nih.gov/27203113/
AT1G72010	M07280_2.00	TCP22	TCP	.	A. thaliana	https://pubmed.ncbi.nlm.nih.gov/27203113/
AT2G45680	M07281_2.00	TCP9	TCP	.	A. thaliana	https://pubmed.ncbi.nlm.nih.gov/27203113/
AT2G45680	M07282_2.00	TCP9	TCP	.	A. thaliana	https://pubmed.ncbi.nlm.nih.gov/27203113/
AT3G02150	M07283_2.00	TCP13	TCP	.	A. thaliana	https://pubmed.ncbi.nlm.nih.gov/27203113/
AT3G02150	M07284_2.00	TCP13	TCP	.	A. thaliana	https://pubmed.ncbi.nlm.nih.gov/27203113/
AT3G27010	M07285_2.00	TCP20	TCP	.	A. thaliana	https://pubmed.ncbi.nlm.nih.gov/27203113/
AT3G27010	M07286_2.00	TCP20	TCP	.	A. thaliana	https://pubmed.ncbi.nlm.nih.gov/27203113/
AT3G45150	M07287_2.00	TCP16	TCP	.	A. thaliana	https://pubmed.ncbi.nlm.nih.gov/27203113/
AT3G45150	M07288_2.00	TCP16	TCP	.	A. thaliana	https://pubmed.ncbi.nlm.nih.gov/27203113/
AT3G47620	M07289_2.00	TCP14	TCP	.	A. thaliana	https://pubmed.ncbi.nlm.nih.gov/27203113/
AT5G08070	M07290_2.00	TCP17	TCP	.	A. thaliana	https://pubmed.ncbi.nlm.nih.gov/27203113/
AT5G08070	M07291_2.00	TCP17	TCP	.	A. thaliana	https://pubmed.ncbi.nlm.nih.gov/27203113/
AT5G08330	M07292_2.00	TCP21	TCP	.	A. thaliana	https://pubmed.ncbi.nlm.nih.gov/27203113/
AT5G08330	M07293_2.00	TCP21	TCP	.	A. thaliana	https://pubmed.ncbi.nlm.nih.gov/27203113/
AT5G23280	M07294_2.00	TCP7	TCP	.	A. thaliana	https://pubmed.ncbi.nlm.nih.gov/27203113/
AT2G20110	M07295_2.00	AT2G20110	TCR/CxC	.	A. thaliana	https://pubmed.ncbi.nlm.nih.gov/27203113/
AT2G20110	M07296_2.00	AT2G20110	TCR/CxC	.	A. thaliana	https://pubmed.ncbi.nlm.nih.gov/27203113/
AT3G22760	M07297_2.00	TCX3	TCR/CxC	.	A. thaliana	https://pubmed.ncbi.nlm.nih.gov/27203113/
AT3G22760	M07298_2.00	TCX3	TCR/CxC	.	A. thaliana	https://pubmed.ncbi.nlm.nih.gov/27203113/
AT3G22780	M07299_2.00	TSO1	TCR/CxC	.	A. thaliana	https://pubmed.ncbi.nlm.nih.gov/27203113/
AT4G14770	M07300_2.00	TCX2	TCR/CxC	.	A. thaliana	https://pubmed.ncbi.nlm.nih.gov/27203113/
AT4G14770	M07301_2.00	TCX2	TCR/CxC	.	A. thaliana	https://pubmed.ncbi.nlm.nih.gov/27203113/
AT1G09030	M07302_2.00	NFYB4	NF-YB	.	A. thaliana	https://pubmed.ncbi.nlm.nih.gov/27203113/
AT1G10720	M07303_2.00	AT1G10720	Unknown	.	A. thaliana	https://pubmed.ncbi.nlm.nih.gov/27203113/
AT1G13400	M07304_2.00	JGL	Unknown	.	A. thaliana	https://pubmed.ncbi.nlm.nih.gov/27203113/
AT1G14687	M07305_2.00	ZHD14	Homeodomain	HD-ZF	A. thaliana	https://pubmed.ncbi.nlm.nih.gov/27203113/
AT1G19790	M07306_2.00	SRS7	SRS	.	A. thaliana	https://pubmed.ncbi.nlm.nih.gov/27203113/
AT1G19790	M07307_2.00	SRS7	SRS	.	A. thaliana	https://pubmed.ncbi.nlm.nih.gov/27203113/
AT1G23810	M07308_2.00	AT1G23810	Unknown	.	A. thaliana	https://pubmed.ncbi.nlm.nih.gov/27203113/
AT1G24250	M07309_2.00	AT1G24250	Unknown	.	A. thaliana	https://pubmed.ncbi.nlm.nih.gov/27203113/
AT1G51220	M07310_2.00	WIP5	C2H2 ZF	.	A. thaliana	https://pubmed.ncbi.nlm.nih.gov/27203113/
AT1G51220	M07311_2.00	WIP5	C2H2 ZF	.	A. thaliana	https://pubmed.ncbi.nlm.nih.gov/27203113/
AT1G64625	M07312_2.00	BHLH157	bHLH	.	A. thaliana	https://pubmed.ncbi.nlm.nih.gov/27203113/
AT1G68200	M07313_2.00	AT1G68200	C3H	.	A. thaliana	https://pubmed.ncbi.nlm.nih.gov/27203113/
AT1G70910	M07314_2.00	DEP	Unknown	.	A. thaliana	https://pubmed.ncbi.nlm.nih.gov/27203113/
AT1G74370	M07315_2.00	AT1G74370	Unknown	.	A. thaliana	https://pubmed.ncbi.nlm.nih.gov/27203113/
AT1G75080	M07316_2.00	BZR1	BES1	.	A. thaliana	https://pubmed.ncbi.nlm.nih.gov/27203113/
AT1G75240	M07317_2.00	ZHD5	Homeodomain	HD-ZF	A. thaliana	https://pubmed.ncbi.nlm.nih.gov/27203113/
AT1G75240	M07318_2.00	ZHD5	Homeodomain	HD-ZF	A. thaliana	https://pubmed.ncbi.nlm.nih.gov/27203113/
AT1G76870	M07319_2.00	AT1G76870	Trihelix	.	A. thaliana	https://pubmed.ncbi.nlm.nih.gov/27203113/
AT1G76890	M07320_2.00	GT-2	Trihelix	.	A. thaliana	https://pubmed.ncbi.nlm.nih.gov/27203113/
AT1G76890	M07321_2.00	GT-2	Trihelix	.	A. thaliana	https://pubmed.ncbi.nlm.nih.gov/27203113/
AT1G78700	M07322_2.00	BEH4	BES1	.	A. thaliana	https://pubmed.ncbi.nlm.nih.gov/27203113/
AT1G78700	M07323_2.00	BEH4	BES1	.	A. thaliana	https://pubmed.ncbi.nlm.nih.gov/27203113/
AT2G15660	M07324_2.00	AGL95	MADS box	.	A. thaliana	https://pubmed.ncbi.nlm.nih.gov/27203113/
AT2G17900	M07325_2.00	SDG37	Unknown	.	A. thaliana	https://pubmed.ncbi.nlm.nih.gov/27203113/
AT2G18350	M07326_2.00	ZHD6	Homeodomain	HD-ZF	A. thaliana	https://pubmed.ncbi.nlm.nih.gov/27203113/
AT2G18350	M07327_2.00	ZHD6	Homeodomain	HD-ZF	A. thaliana	https://pubmed.ncbi.nlm.nih.gov/27203113/
AT2G28920	M07328_2.00	AT2G28920	Unknown	.	A. thaliana	https://pubmed.ncbi.nlm.nih.gov/27203113/
AT2G31460	M07329_2.00	AT2G31460	Unknown	.	A. thaliana	https://pubmed.ncbi.nlm.nih.gov/27203113/
AT2G38880	M07330_2.00	NF-YB1	NF-YB	.	A. thaliana	https://pubmed.ncbi.nlm.nih.gov/27203113/
AT2G39900	M07331_2.00	WLIN2A	Homeodomain	HD-ZF	A. thaliana	https://pubmed.ncbi.nlm.nih.gov/27203113/
AT3G07220	M07332_2.00	FHA2	Unknown	.	A. thaliana	https://pubmed.ncbi.nlm.nih.gov/27203113/
AT3G12130	M07333_2.00	AT3G12130	C3H	.	A. thaliana	https://pubmed.ncbi.nlm.nih.gov/27203113/
AT3G13810	M07334_2.00	AtIDD11	C2H2 ZF	.	A. thaliana	https://pubmed.ncbi.nlm.nih.gov/27203113/
AT3G13810	M07335_2.00	AtIDD11	C2H2 ZF	.	A. thaliana	https://pubmed.ncbi.nlm.nih.gov/27203113/
AT3G21890	M07336_2.00	MIP1B	Unknown	.	A. thaliana	https://pubmed.ncbi.nlm.nih.gov/27203113/
AT3G28920	M07337_2.00	ZHD9	Homeodomain	HD-ZF	A. thaliana	https://pubmed.ncbi.nlm.nih.gov/27203113/
AT3G28920	M07338_2.00	ZHD9	Homeodomain	HD-ZF	A. thaliana	https://pubmed.ncbi.nlm.nih.gov/27203113/
AT3G42860	M07339_2.00	AT3G42860	Unknown	.	A. thaliana	https://pubmed.ncbi.nlm.nih.gov/27203113/
AT3G51470	M07340_2.00	AT3G51470	Unknown	.	A. thaliana	https://pubmed.ncbi.nlm.nih.gov/27203113/
AT4G12670	M07341_2.00	AT4G12670	Unknown	.	A. thaliana	https://pubmed.ncbi.nlm.nih.gov/27203113/
AT4G12670	M07342_2.00	AT4G12670	Unknown	.	A. thaliana	https://pubmed.ncbi.nlm.nih.gov/27203113/
AT4G18890	M07343_2.00	BEH3	BES1	.	A. thaliana	https://pubmed.ncbi.nlm.nih.gov/27203113/
AT4G18890	M07344_2.00	BEH3	BES1	.	A. thaliana	https://pubmed.ncbi.nlm.nih.gov/27203113/
AT4G26030	M07345_2.00	AT4G26030	Unknown	.	A. thaliana	https://pubmed.ncbi.nlm.nih.gov/27203113/
AT4G27900	M07346_2.00	AT4G27900	Unknown	.	A. thaliana	https://pubmed.ncbi.nlm.nih.gov/27203113/
AT4G36780	M07347_2.00	BEH2	BES1	.	A. thaliana	https://pubmed.ncbi.nlm.nih.gov/27203113/
AT4G36780	M07348_2.00	BEH2	BES1	.	A. thaliana	https://pubmed.ncbi.nlm.nih.gov/27203113/
AT4G38170	M07349_2.00	FRS9	FAR1	.	A. thaliana	https://pubmed.ncbi.nlm.nih.gov/27203113/
AT4G38170	M07350_2.00	FRS9	FAR1	.	A. thaliana	https://pubmed.ncbi.nlm.nih.gov/27203113/
AT5G01380	M07351_2.00	GT-3A	Trihelix	.	A. thaliana	https://pubmed.ncbi.nlm.nih.gov/27203113/
AT5G08750	M07352_2.00	AT5G08750	Unknown	.	A. thaliana	https://pubmed.ncbi.nlm.nih.gov/27203113/
AT5G39760	M07353_2.00	ZHD10	Homeodomain	HD-ZF	A. thaliana	https://pubmed.ncbi.nlm.nih.gov/27203113/
AT5G39760	M07354_2.00	ZHD10	Homeodomain	HD-ZF	A. thaliana	https://pubmed.ncbi.nlm.nih.gov/27203113/
AT5G42820	M07355_2.00	U2AF35B	Unknown	.	A. thaliana	https://pubmed.ncbi.nlm.nih.gov/27203113/
AT5G45300	M07356_2.00	BMY2	BES1	.	A. thaliana	https://pubmed.ncbi.nlm.nih.gov/27203113/
AT5G45300	M07357_2.00	BMY2	BES1	.	A. thaliana	https://pubmed.ncbi.nlm.nih.gov/27203113/
AT5G56930	M07358_2.00	EMB1789	Unknown	.	A. thaliana	https://pubmed.ncbi.nlm.nih.gov/27203113/
AT5G58620	M07359_2.00	AT5G58620	Unknown	.	A. thaliana	https://pubmed.ncbi.nlm.nih.gov/27203113/
AT5G58850	M07360_2.00	ATMYB119	C2H2 ZF	.	A. thaliana	https://pubmed.ncbi.nlm.nih.gov/27203113/
AT5G58850	M07361_2.00	ATMYB119	C2H2 ZF	.	A. thaliana	https://pubmed.ncbi.nlm.nih.gov/27203113/
AT5G59990	M07362_2.00	AT5G59990	Unknown	.	A. thaliana	https://pubmed.ncbi.nlm.nih.gov/27203113/
AT5G59990	M07363_2.00	AT5G59990	Unknown	.	A. thaliana	https://pubmed.ncbi.nlm.nih.gov/27203113/
AT5G63260	M07364_2.00	AT5G63260	C3H	.	A. thaliana	https://pubmed.ncbi.nlm.nih.gov/27203113/
AT5G63260	M07365_2.00	AT5G63260	C3H	.	A. thaliana	https://pubmed.ncbi.nlm.nih.gov/27203113/
AT5G65410	M07366_2.00	ZHD1	Homeodomain	HD-ZF	A. thaliana	https://pubmed.ncbi.nlm.nih.gov/27203113/
AT5G65410	M07367_2.00	ZHD1	Homeodomain	HD-ZF	A. thaliana	https://pubmed.ncbi.nlm.nih.gov/27203113/
AT5G67000	M07368_2.00	ERF122	AP2/EREBP	ERF	A. thaliana	https://pubmed.ncbi.nlm.nih.gov/27203113/
AT2G06200	M07369_2.00	AtGRF6	WRC	.	A. thaliana	https://pubmed.ncbi.nlm.nih.gov/27203113/
AT2G45480	M07370_2.00	GRF9	WRC	.	A. thaliana	https://pubmed.ncbi.nlm.nih.gov/27203113/
AT2G45480	M07371_2.00	GRF9	WRC	.	A. thaliana	https://pubmed.ncbi.nlm.nih.gov/27203113/
AT1G29280	M07372_2.00	WRKY65	WRKY	.	A. thaliana	https://pubmed.ncbi.nlm.nih.gov/27203113/
AT1G29280	M07373_2.00	WRKY65	WRKY	.	A. thaliana	https://pubmed.ncbi.nlm.nih.gov/27203113/
AT1G29860	M07374_2.00	WRKY71	WRKY	.	A. thaliana	https://pubmed.ncbi.nlm.nih.gov/27203113/
AT1G30650	M07375_2.00	WRKY14	WRKY	.	A. thaliana	https://pubmed.ncbi.nlm.nih.gov/27203113/
AT1G30650	M07376_2.00	WRKY14	WRKY	.	A. thaliana	https://pubmed.ncbi.nlm.nih.gov/27203113/
AT1G62300	M07377_2.00	WRKY6	WRKY	.	A. thaliana	https://pubmed.ncbi.nlm.nih.gov/27203113/
AT1G62300	M07378_2.00	WRKY6	WRKY	.	A. thaliana	https://pubmed.ncbi.nlm.nih.gov/27203113/
AT1G80840	M07379_2.00	WRKY40	WRKY	.	A. thaliana	https://pubmed.ncbi.nlm.nih.gov/27203113/
AT1G80840	M07380_2.00	WRKY40	WRKY	.	A. thaliana	https://pubmed.ncbi.nlm.nih.gov/27203113/
AT2G03340	M07381_2.00	WRKY3	WRKY	.	A. thaliana	https://pubmed.ncbi.nlm.nih.gov/27203113/
AT2G21900	M07382_2.00	WRKY59	WRKY	.	A. thaliana	https://pubmed.ncbi.nlm.nih.gov/27203113/
AT2G23320	M07383_2.00	WRKY15	WRKY	.	A. thaliana	https://pubmed.ncbi.nlm.nih.gov/27203113/
AT2G23320	M07384_2.00	WRKY15	WRKY	.	A. thaliana	https://pubmed.ncbi.nlm.nih.gov/27203113/
AT2G24570	M07385_2.00	WRKY17	WRKY	.	A. thaliana	https://pubmed.ncbi.nlm.nih.gov/27203113/
AT2G24570	M07386_2.00	WRKY17	WRKY	.	A. thaliana	https://pubmed.ncbi.nlm.nih.gov/27203113/
AT2G30250	M07387_2.00	WRKY25	WRKY	.	A. thaliana	https://pubmed.ncbi.nlm.nih.gov/27203113/
AT2G30250	M07388_2.00	WRKY25	WRKY	.	A. thaliana	https://pubmed.ncbi.nlm.nih.gov/27203113/
AT2G30590	M07389_2.00	WRKY21	WRKY	.	A. thaliana	https://pubmed.ncbi.nlm.nih.gov/27203113/
AT2G30590	M07390_2.00	WRKY21	WRKY	.	A. thaliana	https://pubmed.ncbi.nlm.nih.gov/27203113/
AT2G38470	M07391_2.00	WRKY33	WRKY	.	A. thaliana	https://pubmed.ncbi.nlm.nih.gov/27203113/
AT2G40740	M07392_2.00	WRKY55	WRKY	.	A. thaliana	https://pubmed.ncbi.nlm.nih.gov/27203113/
AT2G46130	M07393_2.00	WRKY43	WRKY	.	A. thaliana	https://pubmed.ncbi.nlm.nih.gov/27203113/
AT2G46130	M07394_2.00	WRKY43	WRKY	.	A. thaliana	https://pubmed.ncbi.nlm.nih.gov/27203113/
AT2G46400	M07395_2.00	WRKY46	WRKY	.	A. thaliana	https://pubmed.ncbi.nlm.nih.gov/27203113/
AT2G46400	M07396_2.00	WRKY46	WRKY	.	A. thaliana	https://pubmed.ncbi.nlm.nih.gov/27203113/
AT3G01970	M07397_2.00	WRKY45	WRKY	.	A. thaliana	https://pubmed.ncbi.nlm.nih.gov/27203113/
AT3G01970	M07398_2.00	WRKY45	WRKY	.	A. thaliana	https://pubmed.ncbi.nlm.nih.gov/27203113/
AT3G56400	M07399_2.00	WRKY70	WRKY	.	A. thaliana	https://pubmed.ncbi.nlm.nih.gov/27203113/
AT4G01250	M07400_2.00	WRKY22	WRKY	.	A. thaliana	https://pubmed.ncbi.nlm.nih.gov/27203113/
AT4G01250	M07401_2.00	WRKY22	WRKY	.	A. thaliana	https://pubmed.ncbi.nlm.nih.gov/27203113/
AT4G01720	M07402_2.00	WRKY47	WRKY	.	A. thaliana	https://pubmed.ncbi.nlm.nih.gov/27203113/
AT4G01720	M07403_2.00	WRKY47	WRKY	.	A. thaliana	https://pubmed.ncbi.nlm.nih.gov/27203113/
AT4G04450	M07404_2.00	WRKY42	WRKY	.	A. thaliana	https://pubmed.ncbi.nlm.nih.gov/27203113/
AT4G04450	M07405_2.00	WRKY42	WRKY	.	A. thaliana	https://pubmed.ncbi.nlm.nih.gov/27203113/
AT4G18170	M07406_2.00	WRKY28	WRKY	.	A. thaliana	https://pubmed.ncbi.nlm.nih.gov/27203113/
AT4G18170	M07407_2.00	WRKY28	WRKY	.	A. thaliana	https://pubmed.ncbi.nlm.nih.gov/27203113/
AT4G22070	M07408_2.00	WRKY31	WRKY	.	A. thaliana	https://pubmed.ncbi.nlm.nih.gov/27203113/
AT4G22070	M07409_2.00	WRKY31	WRKY	.	A. thaliana	https://pubmed.ncbi.nlm.nih.gov/27203113/
AT4G23550	M07410_2.00	WRKY29	WRKY	.	A. thaliana	https://pubmed.ncbi.nlm.nih.gov/27203113/
AT4G23550	M07411_2.00	WRKY29	WRKY	.	A. thaliana	https://pubmed.ncbi.nlm.nih.gov/27203113/
AT4G24240	M07412_2.00	WRKY7	WRKY	.	A. thaliana	https://pubmed.ncbi.nlm.nih.gov/27203113/
AT4G24240	M07413_2.00	WRKY7	WRKY	.	A. thaliana	https://pubmed.ncbi.nlm.nih.gov/27203113/
AT4G26640	M07414_2.00	WRKY20	WRKY	.	A. thaliana	https://pubmed.ncbi.nlm.nih.gov/27203113/
AT4G31550	M07415_2.00	WRKY11	WRKY	.	A. thaliana	https://pubmed.ncbi.nlm.nih.gov/27203113/
AT4G31800	M07416_2.00	WRKY18	WRKY	.	A. thaliana	https://pubmed.ncbi.nlm.nih.gov/27203113/
AT4G31800	M07417_2.00	WRKY18	WRKY	.	A. thaliana	https://pubmed.ncbi.nlm.nih.gov/27203113/
AT5G07100	M07418_2.00	WRKY26	WRKY	.	A. thaliana	https://pubmed.ncbi.nlm.nih.gov/27203113/
AT5G07100	M07419_2.00	WRKY26	WRKY	.	A. thaliana	https://pubmed.ncbi.nlm.nih.gov/27203113/
AT5G13080	M07420_2.00	WRKY75	WRKY	.	A. thaliana	https://pubmed.ncbi.nlm.nih.gov/27203113/
AT5G13080	M07421_2.00	WRKY75	WRKY	.	A. thaliana	https://pubmed.ncbi.nlm.nih.gov/27203113/
AT5G24110	M07422_2.00	WRKY30	WRKY	.	A. thaliana	https://pubmed.ncbi.nlm.nih.gov/27203113/
AT5G24110	M07423_2.00	WRKY30	WRKY	.	A. thaliana	https://pubmed.ncbi.nlm.nih.gov/27203113/
AT5G26170	M07424_2.00	WRKY50	WRKY	.	A. thaliana	https://pubmed.ncbi.nlm.nih.gov/27203113/
AT5G26170	M07425_2.00	WRKY50	WRKY	.	A. thaliana	https://pubmed.ncbi.nlm.nih.gov/27203113/
AT5G41570	M07426_2.00	WRKY24	WRKY	.	A. thaliana	https://pubmed.ncbi.nlm.nih.gov/27203113/
AT5G41570	M07427_2.00	WRKY24	WRKY	.	A. thaliana	https://pubmed.ncbi.nlm.nih.gov/27203113/
AT5G46350	M07428_2.00	WRKY8	WRKY	.	A. thaliana	https://pubmed.ncbi.nlm.nih.gov/27203113/
AT5G46350	M07429_2.00	WRKY8	WRKY	.	A. thaliana	https://pubmed.ncbi.nlm.nih.gov/27203113/
AT5G52830	M07430_2.00	WRKY27	WRKY	.	A. thaliana	https://pubmed.ncbi.nlm.nih.gov/27203113/
AT5G52830	M07431_2.00	WRKY27	WRKY	.	A. thaliana	https://pubmed.ncbi.nlm.nih.gov/27203113/
AT1G09530	M08045_2.00	PIF3	bHLH	.	A. thaliana	https://pubmed.ncbi.nlm.nih.gov/24194598/
AT2G43010	M08046_2.00	PIF4	bHLH	.	A. thaliana	https://pubmed.ncbi.nlm.nih.gov/24194598/
AT3G59060	M08047_2.00	PIF5	bHLH	.	A. thaliana	https://pubmed.ncbi.nlm.nih.gov/24194598/
GRMZM2G015534	M08078_2.00	O2	bZIP	.	Zea mays	https://pubmed.ncbi.nlm.nih.gov/24194598/
AT3G48430	M08081_2.00	REF6	C2H2 ZF	.	A. thaliana	https://pubmed.ncbi.nlm.nih.gov/24194598/
GRMZM2G003927	M08101_2.00	RAMOSA1	C2H2 ZF	.	Zea mays	https://pubmed.ncbi.nlm.nih.gov/24194598/
AT2G36010	M08106_2.00	E2FA	E2F	.	A. thaliana	https://pubmed.ncbi.nlm.nih.gov/24194598/
AT3G22170	M08114_2.00	FHY3	FAR1	.	A. thaliana	https://pubmed.ncbi.nlm.nih.gov/24194598/
AT1G24260	M08143_2.00	2003-09-01	MADS box	.	A. thaliana	https://pubmed.ncbi.nlm.nih.gov/24194598/
AT1G69120	M08144_2.00	AP1	MADS box	.	A. thaliana	https://pubmed.ncbi.nlm.nih.gov/24194598/
AT1G77080	M08145_2.00	AGL27	MADS box	.	A. thaliana	https://pubmed.ncbi.nlm.nih.gov/24194598/
AT3G54340	M08146_2.00	AP3	MADS box	.	A. thaliana	https://pubmed.ncbi.nlm.nih.gov/24194598/
AT5G10140	M08147_2.00	FLC	MADS box	.	A. thaliana	https://pubmed.ncbi.nlm.nih.gov/24194598/
AT5G20240	M08148_2.00	PI	MADS box	.	A. thaliana	https://pubmed.ncbi.nlm.nih.gov/24194598/
AT1G80840	M08180_2.00	WRKY40	WRKY	.	A. thaliana	https://pubmed.ncbi.nlm.nih.gov/24194598/
AT3G54990	M08402_2.00	SMZ	AP2/EREBP	AP2	A. thaliana	https://pubmed.ncbi.nlm.nih.gov/24194598/
AT2G20180	M08404_2.00	PIF1	bHLH	.	A. thaliana	https://pubmed.ncbi.nlm.nih.gov/24194598/
AT5G11260	M08407_2.00	HY5	bZIP	.	A. thaliana	https://pubmed.ncbi.nlm.nih.gov/24194598/
AT2G22540	M08424_2.00	SVP	MADS box	.	A. thaliana	https://pubmed.ncbi.nlm.nih.gov/24194598/
AT2G45660	M08425_2.00	SOC1	MADS box	.	A. thaliana	https://pubmed.ncbi.nlm.nih.gov/24194598/
AT1G19350	M08431_2.00	BZR2	BES1	.	A. thaliana	https://pubmed.ncbi.nlm.nih.gov/24194598/
AT3G59060	M09452_2.00	PIF5	bHLH	.	A. thaliana	https://pubmed.ncbi.nlm.nih.gov/20513432/
AT3G22170	M09540_2.00	FHY3	FAR1	.	A. thaliana	https://pubmed.ncbi.nlm.nih.gov/20513432/
AT4G37750	M09705_2.00	ANT	AP2/EREBP	ANT	A. thaliana	https://pubmed.ncbi.nlm.nih.gov/16381825/
AT1G13260	M09748_2.00	RAV1	AP2/EREBP	B3	A. thaliana	https://pubmed.ncbi.nlm.nih.gov/16381825/
AT1G13260	M09749_2.00	RAV1	AP2/EREBP	B3	A. thaliana	https://pubmed.ncbi.nlm.nih.gov/16381825/
AT1G09530	M09780_2.00	PIF3	bHLH	.	A. thaliana	https://pubmed.ncbi.nlm.nih.gov/16381825/
AT1G09530	M09781_2.00	PIF3	bHLH	.	A. thaliana	https://pubmed.ncbi.nlm.nih.gov/16381825/
GRMZM2G015534	M10036_2.00	O2	bZIP	.	Zea mays	https://pubmed.ncbi.nlm.nih.gov/16381825/
CAA74023.1	M10064_2.00	bZIP911	bZIP	.	Antirrhinum majus	https://pubmed.ncbi.nlm.nih.gov/16381825/
CAA74023.1	M10065_2.00	bZIP911	bZIP	.	Antirrhinum majus	https://pubmed.ncbi.nlm.nih.gov/16381825/
O22676_ANTMA	M10076_2.00	O22676_ANTMA	bZIP	.	Antirrhinum majus	https://pubmed.ncbi.nlm.nih.gov/16381825/
O22676_ANTMA	M10077_2.00	O22676_ANTMA	bZIP	.	Antirrhinum majus	https://pubmed.ncbi.nlm.nih.gov/16381825/
GRMZM2G009406	M10436_2.00	Dof2	Dof	.	Zea mays	https://pubmed.ncbi.nlm.nih.gov/16381825/
GRMZM2G146283	M10438_2.00	PBF	Dof	.	Zea mays	https://pubmed.ncbi.nlm.nih.gov/16381825/
GRMZM2G179069	M10439_2.00	Dof3	Dof	.	Zea mays	https://pubmed.ncbi.nlm.nih.gov/16381825/
MNB1A_MAIZE	M10440_2.00	MNB1A	Dof	.	Zea mays	https://pubmed.ncbi.nlm.nih.gov/16381825/
Q9ZWK1_TOBAC	M10470_2.00	Q9ZWK1_TOBAC	EIN3	.	Nicotiana tabacum	https://pubmed.ncbi.nlm.nih.gov/16381825/
AT1G30490	M10623_2.00	ATHB-9	Homeodomain	HD-ZIP	A. thaliana	https://pubmed.ncbi.nlm.nih.gov/16381825/
AT3G01470	M10624_2.00	HAT5	Homeodomain	HD-ZIP	A. thaliana	https://pubmed.ncbi.nlm.nih.gov/16381825/
AT5G65310	M10630_2.00	ATHB-5	Homeodomain	HD-ZIP	A. thaliana	https://pubmed.ncbi.nlm.nih.gov/16381825/
AT2G03710	M10908_2.00	AGL3	MADS box	.	A. thaliana	https://pubmed.ncbi.nlm.nih.gov/16381825/
AT2G03710	M10909_2.00	AGL3	MADS box	.	A. thaliana	https://pubmed.ncbi.nlm.nih.gov/16381825/
AT4G18960	M10923_2.00	AG	MADS box	.	A. thaliana	https://pubmed.ncbi.nlm.nih.gov/16381825/
AT1G09770	M11037_2.00	CDC5	Myb/SANT	MYB3R	A. thaliana	https://pubmed.ncbi.nlm.nih.gov/16381825/
MYBP_MAIZE	M11057_2.00	MYBP_MAIZE	Myb/SANT	R2R3-MYB	Zea mays	https://pubmed.ncbi.nlm.nih.gov/16381825/
Q96464_HORVU	M11061_2.00	Gam1	Myb/SANT	R2R3-MYB	Hordeum vulgare	https://pubmed.ncbi.nlm.nih.gov/16381825/
Q02994_PETHY	M11070_2.00	myb.Ph3	Myb/SANT	R2R3-MYB	Petunia x hybrida	https://pubmed.ncbi.nlm.nih.gov/16381825/
Q02994_PETHY	M11071_2.00	myb.Ph3	Myb/SANT	R2R3-MYB	Petunia x hybrida	https://pubmed.ncbi.nlm.nih.gov/16381825/
Q9SXJ0_TOBAC	M11457_2.00	Q9SXJ0_TOBAC	Unknown	.	Nicotiana tabacum	https://pubmed.ncbi.nlm.nih.gov/16381825/
Zm00001d000184	Zm00001d000184	MYBST1	Myb/SANT	MYB-related	Zea mays	https://pubmed.ncbi.nlm.nih.gov/33037196/
Zm00001d000302	Zm00001d000302	Unknown	.	prh70	Zea mays	https://pubmed.ncbi.nlm.nih.gov/33037196/
Zm00001d002005	Zm00001d002005	SBP	.	lg1	Zea mays	https://pubmed.ncbi.nlm.nih.gov/33037196/
Zm00001d002364	Zm00001d002364	EREB97	AP2/EREBP	ERF	Zea mays	https://pubmed.ncbi.nlm.nih.gov/33037196/
Zm00001d002762	Zm00001d002762	EREB198	AP2/EREBP	ERF	Zea mays	https://pubmed.ncbi.nlm.nih.gov/33037196/
Zm00001d002799	Zm00001d002799	HB66	Homeodomain	HD-KN	Zea mays	https://pubmed.ncbi.nlm.nih.gov/33037196/
Zm00001d005578	Zm00001d005578	bZIP40	bZIP	.	Zea mays	https://pubmed.ncbi.nlm.nih.gov/33037196/
Zm00001d005692	Zm00001d005692	HB34	Homeodomain	HD-ZIP	Zea mays	https://pubmed.ncbi.nlm.nih.gov/33037196/
Zm00001d005726	Zm00001d005726	GATA	.	zim15	Zea mays	https://pubmed.ncbi.nlm.nih.gov/33037196/
Zm00001d005813	Zm00001d005813	GATA	.	zim13	Zea mays	https://pubmed.ncbi.nlm.nih.gov/33037196/
Zm00001d005892	Zm00001d005892	EREB211	AP2/EREBP	ERF	Zea mays	https://pubmed.ncbi.nlm.nih.gov/33037196/
Zm00001d006236	Zm00001d006236	MYB31	Myb/SANT	R2R3-MYB	Zea mays	https://pubmed.ncbi.nlm.nih.gov/33037196/
Zm00001d006551	Zm00001d006551	GRAS49	GRAS	.	Zea mays	https://pubmed.ncbi.nlm.nih.gov/33037196/
Zm00001d006860	Zm00001d006860	GATA	.	zim12	Zea mays	https://pubmed.ncbi.nlm.nih.gov/33037196/
Zm00001d007068	Zm00001d007068	MAB16	Orphan	.	Zea mays	https://pubmed.ncbi.nlm.nih.gov/33037196/
Zm00001d010048	Zm00001d010048	ereb22	AP2/EREBP	DREB	Zea mays	https://pubmed.ncbi.nlm.nih.gov/33037196/
Zm00001d012527	Zm00001d012527	NAC23	NAC	.	Zea mays	https://pubmed.ncbi.nlm.nih.gov/33037196/
Zm00001d012810	Zm00001d012810	SIG6	Sigma-like	.	Zea mays	https://pubmed.ncbi.nlm.nih.gov/33037196/
Zm00001d013399	Zm00001d013399	MYB37	Myb/SANT	R2R3-MYB	Zea mays	https://pubmed.ncbi.nlm.nih.gov/33037196/
Zm00001d013443	Zm00001d013443	COL8	C2C2-COL	.	Zea mays	https://pubmed.ncbi.nlm.nih.gov/33037196/
Zm00001d013777	Zm00001d013777	MYBR40	Myb/SANT	MYB-related	Zea mays	https://pubmed.ncbi.nlm.nih.gov/33037196/
Zm00001d014253	Zm00001d014253	GATA	.	zim10	Zea mays	https://pubmed.ncbi.nlm.nih.gov/33037196/
Zm00001d014858	Zm00001d014858	HMG1	HMGBox	.	Zea mays	https://pubmed.ncbi.nlm.nih.gov/33037196/
Zm00001d014863	Zm00001d014863	MYBR96	Myb/SANT	MYB-related	Zea mays	https://pubmed.ncbi.nlm.nih.gov/33037196/
Zm00001d014995	Zm00001d014995	bHLH129	bHLH	.	Zea mays	https://pubmed.ncbi.nlm.nih.gov/33037196/
Zm00001d015421	Zm00001d015421	bZIP104	bZIP	.	Zea mays	https://pubmed.ncbi.nlm.nih.gov/33037196/
Zm00001d015468	Zm00001d015468	COL18	Orphan	.	Zea mays	https://pubmed.ncbi.nlm.nih.gov/33037196/
Zm00001d015549	Zm00001d015549	KNOX6	Homeodomain	HD-KN	Zea mays	https://pubmed.ncbi.nlm.nih.gov/33037196/
Zm00001d016793	Zm00001d016793	CCHH133	C2H2-ZF	.	Zea mays	https://pubmed.ncbi.nlm.nih.gov/33037196/
Zm00001d016861	Zm00001d016861	ALF2	Alfin-like	.	Zea mays	https://pubmed.ncbi.nlm.nih.gov/33037196/
Zm00001d017176	Zm00001d017176	COL3	C2C2-COL	.	Zea mays	https://pubmed.ncbi.nlm.nih.gov/33037196/
Zm00001d017575	Zm00001d017575	DOF22	Dof	.	Zea mays	https://pubmed.ncbi.nlm.nih.gov/33037196/
Zm00001d017726	Zm00001d017726	GLK11	Myb/SANT	MYB-related	Zea mays	https://pubmed.ncbi.nlm.nih.gov/33037196/
Zm00001d018081	Zm00001d018081	EREB18	AP2/EREBP	DREB	Zea mays	https://pubmed.ncbi.nlm.nih.gov/33037196/
Zm00001d020025	Zm00001d020025	bZIP9	bZIP	.	Zea mays	https://pubmed.ncbi.nlm.nih.gov/33037196/
Zm00001d020267	Zm00001d020267	EREB109	AP2/EREBP	DREB	Zea mays	https://pubmed.ncbi.nlm.nih.gov/33037196/
Zm00001d020492	Zm00001d020492	WRKY53	WRKY	.	Zea mays	https://pubmed.ncbi.nlm.nih.gov/33037196/
Zm00001d020492	Zm00001d020492.2	.	.	.	Zea mays	https://pubmed.ncbi.nlm.nih.gov/33037196/
Zm00001d020595	Zm00001d020595	EREB102	AP2/EREBP	ERF	Zea mays	https://pubmed.ncbi.nlm.nih.gov/33037196/
Zm00001d020614	Zm00001d020614	ZIM28	GATA	.	Zea mays	https://pubmed.ncbi.nlm.nih.gov/33037196/
Zm00001d020954	Zm00001d020954	C3H40	C3H	.	Zea mays	https://pubmed.ncbi.nlm.nih.gov/33037196/
Zm00001d021019	Zm00001d021019	bHLH136	bHLH	.	Zea mays	https://pubmed.ncbi.nlm.nih.gov/33037196/
Zm00001d021019	Zm00001d021019.2	.	.	.	Zea mays	https://pubmed.ncbi.nlm.nih.gov/33037196/
Zm00001d021205	Zm00001d021205	AP2/EREBP	DREB	ereb36	Zea mays	https://pubmed.ncbi.nlm.nih.gov/33037196/
Zm00001d021291	Zm00001d021291	Orphan	Myb/SANT	ARR-B	Zea mays	https://pubmed.ncbi.nlm.nih.gov/33037196/
Zm00001d024324	Zm00001d024324	EREB54	AP2/EREBP	ERF	Zea mays	https://pubmed.ncbi.nlm.nih.gov/33037196/
Zm00001d024546	Zm00001d024546	LHY1	Myb/SANT	MYB-related	Zea mays	https://pubmed.ncbi.nlm.nih.gov/33037196/
Zm00001d024644	Zm00001d024644	MYBR26	Myb/SANT	MYB-related	Zea mays	https://pubmed.ncbi.nlm.nih.gov/33037196/
Zm00001d024679	Zm00001d024679	bHLH162	bHLH	.	Zea mays	https://pubmed.ncbi.nlm.nih.gov/33037196/
Zm00001d025141	Zm00001d025141	bHLH108	bHLH	.	Zea mays	https://pubmed.ncbi.nlm.nih.gov/33037196/
Zm00001d025770	Zm00001d025770	COL7	C2C2-COL	.	Zea mays	https://pubmed.ncbi.nlm.nih.gov/33037196/
Zm00001d025964	Zm00001d025964	HB70	Homeodomain	HD-ZIP	Zea mays	https://pubmed.ncbi.nlm.nih.gov/33037196/
Zm00001d026398	Zm00001d026398	bZIP113	bZIP	.	Zea mays	https://pubmed.ncbi.nlm.nih.gov/33037196/
Zm00001d026542	Zm00001d026542	GLK52	Myb/SANT	G2-like	Zea mays	https://pubmed.ncbi.nlm.nih.gov/33037196/
Zm00001d027846	Zm00001d027846	DOF21	Dof	.	Zea mays	https://pubmed.ncbi.nlm.nih.gov/33037196/
Zm00001d027901	Zm00001d027901	ZIM16	GATA	.	Zea mays	https://pubmed.ncbi.nlm.nih.gov/33037196/
Zm00001d028625	Zm00001d028625	DOF30	Dof	.	Zea mays	https://pubmed.ncbi.nlm.nih.gov/33037196/
Zm00001d029448	Zm00001d029448	GATA	.	zim24	Zea mays	https://pubmed.ncbi.nlm.nih.gov/33037196/
Zm00001d029875	Zm00001d029875	MYBR43	Myb/SANT	MYB-related	Zea mays	https://pubmed.ncbi.nlm.nih.gov/33037196/
Zm00001d030678	Zm00001d030678	MYB56	Myb/SANT	R2R3-MYB	Zea mays	https://pubmed.ncbi.nlm.nih.gov/33037196/
Zm00001d030891	Zm00001d030891	GLK9	MYB	G2-like	Zea mays	https://pubmed.ncbi.nlm.nih.gov/33037196/
Zm00001d031044	Zm00001d031044	bHLH163	bHLH	.	Zea mays	https://pubmed.ncbi.nlm.nih.gov/33037196/
Zm00001d031182	Zm00001d031182	HB84	Homeodomain	HD-KN	Zea mays	https://pubmed.ncbi.nlm.nih.gov/33037196/
Zm00001d031522	Zm00001d031522	.	.	arftf1	Zea mays	https://pubmed.ncbi.nlm.nih.gov/33037196/
Zm00001d031717	Zm00001d031717	bHLH145	bHLH	.	Zea mays	https://pubmed.ncbi.nlm.nih.gov/33037196/
Zm00001d031796	Zm00001d031796	EREB172	AP2/EREBP	ERF	Zea mays	https://pubmed.ncbi.nlm.nih.gov/33037196/
Zm00001d031796	Zm00001d031796.2	.	.	.	Zea mays	https://pubmed.ncbi.nlm.nih.gov/33037196/
Zm00001d032024	Zm00001d032024	MYB38	Myb/SANT	R2R3-MYB	Zea mays	https://pubmed.ncbi.nlm.nih.gov/33037196/
Zm00001d032265	Zm00001d032265	WRKY25	WRKY	.	Zea mays	https://pubmed.ncbi.nlm.nih.gov/33037196/
Zm00001d033049	Zm00001d033049	ZIM3	GATA	.	Zea mays	https://pubmed.ncbi.nlm.nih.gov/33037196/
Zm00001d033050	Zm00001d033050	ZIM18	GATA	.	Zea mays	https://pubmed.ncbi.nlm.nih.gov/33037196/
Zm00001d033267	Zm00001d033267	bHLH43	bHLH	.	Zea mays	https://pubmed.ncbi.nlm.nih.gov/33037196/
Zm00001d033378	Zm00001d033378	HB33	Homeodomain	HD-KN	Zea mays	https://pubmed.ncbi.nlm.nih.gov/33037196/
Zm00001d033719	Zm00001d033719	COL2	C2C2-COL	.	Zea mays	https://pubmed.ncbi.nlm.nih.gov/33037196/
Zm00001d034160	Zm00001d034160	MYB	G2-like	glk44	Zea mays	https://pubmed.ncbi.nlm.nih.gov/33037196/
Zm00001d034298	Zm00001d034298	bHLH47	bHLH	.	Zea mays	https://pubmed.ncbi.nlm.nih.gov/33037196/
Zm00001d035512	Zm00001d035512	AP2/EREBP	AP2	ereb81	Zea mays	https://pubmed.ncbi.nlm.nih.gov/33037196/
Zm00001d035604	Zm00001d035604	MYB62	Myb/SANT	R2R3-MYB	Zea mays	https://pubmed.ncbi.nlm.nih.gov/33037196/
Zm00001d035907	Zm00001d035907	HB38	Homeodomain	HD-KN	Zea mays	https://pubmed.ncbi.nlm.nih.gov/33037196/
Zm00001d037221	Zm00001d037221	TCP10	TCP	.	Zea mays	https://pubmed.ncbi.nlm.nih.gov/33037196/
Zm00001d037605	Zm00001d037605	GATA12	GATA	.	Zea mays	https://pubmed.ncbi.nlm.nih.gov/33037196/
Zm00001d038357	Zm00001d038357	bHLH118	bHLH	.	Zea mays	https://pubmed.ncbi.nlm.nih.gov/33037196/
Zm00001d038585	Zm00001d038585	AP2/EREBP	ERF	ereb196	Zea mays	https://pubmed.ncbi.nlm.nih.gov/33037196/
Zm00001d038683	Zm00001d038683	TCP23	TCP	.	Zea mays	https://pubmed.ncbi.nlm.nih.gov/33037196/
Zm00001d038843	Zm00001d038843	WRKY82	WRKY	.	Zea mays	https://pubmed.ncbi.nlm.nih.gov/33037196/
Zm00001d039077	Zm00001d039077	EREB34	AP2/EREBP	DREB	Zea mays	https://pubmed.ncbi.nlm.nih.gov/33037196/
Zm00001d039260	Zm00001d039260	GLK2	Myb/SANT	MYB-related	Zea mays	https://pubmed.ncbi.nlm.nih.gov/33037196/
Zm00001d039260	Zm00001d039260.2	.	.	.	Zea mays	https://pubmed.ncbi.nlm.nih.gov/33037196/
Zm00001d039893	Zm00001d039893	MYB81	Myb/SANT	R2R3-MYB	Zea mays	https://pubmed.ncbi.nlm.nih.gov/33037196/
Zm00001d041576	Zm00001d041576	MYB6	Myb/SANT	R2R3-MYB	Zea mays	https://pubmed.ncbi.nlm.nih.gov/33037196/
Zm00001d042609	Zm00001d042609	NAC109	NAC	.	Zea mays	https://pubmed.ncbi.nlm.nih.gov/33037196/
Zm00001d042777	Zm00001d042777	LG2	bZIP	.	Zea mays	https://pubmed.ncbi.nlm.nih.gov/33037196/
Zm00001d042907	Zm00001d042907	GRAS23	GRAS	.	Zea mays	https://pubmed.ncbi.nlm.nih.gov/33037196/
Zm00001d043025	Zm00001d043025	WRKY	.	wrky43	Zea mays	https://pubmed.ncbi.nlm.nih.gov/33037196/
Zm00001d043205	Zm00001d043205	EREB147	AP2/EREBP	ERF	Zea mays	https://pubmed.ncbi.nlm.nih.gov/33037196/
Zm00001d043950	Zm00001d043950	WRKY95	WRKY	.	Zea mays	https://pubmed.ncbi.nlm.nih.gov/33037196/
Zm00001d044117	Zm00001d044117	MYBR41	Myb/SANT	MYB-related	Zea mays	https://pubmed.ncbi.nlm.nih.gov/33037196/
Zm00001d044232	Zm00001d044232	PCO135758	ELF3	.	Zea mays	https://pubmed.ncbi.nlm.nih.gov/33037196/
Zm00001d044785	Zm00001d044785	GLK1	Myb/SANT	G2-like	Zea mays	https://pubmed.ncbi.nlm.nih.gov/33037196/
Zm00001d046925	Zm00001d046925	COL13	C2C2-COL	.	Zea mays	https://pubmed.ncbi.nlm.nih.gov/33037196/
Zm00001d046937	Zm00001d046937	bZIP	.	bzip17	Zea mays	https://pubmed.ncbi.nlm.nih.gov/33037196/
Zm00001d046937	Zm00001d046937.2	.	.	.	Zea mays	https://pubmed.ncbi.nlm.nih.gov/33037196/
Zm00001d047017	Zm00001d047017	bHLH91	bHLH	.	Zea mays	https://pubmed.ncbi.nlm.nih.gov/33037196/
Zm00001d047761	Zm00001d047761	Myb/SANT	ARR-B	prrtf1	Zea mays	https://pubmed.ncbi.nlm.nih.gov/33037196/
Zm00001d048208	Zm00001d048208	EREB71	AP2/EREBP	DREB	Zea mays	https://pubmed.ncbi.nlm.nih.gov/33037196/
Zm00001d048623	Zm00001d048623	MYB88	Myb/SANT	R2R3-MYB	Zea mays	https://pubmed.ncbi.nlm.nih.gov/33037196/
Zm00001d048647	Zm00001d048647	MYB4	Myb/SANT	R2R3-MYB	Zea mays	https://pubmed.ncbi.nlm.nih.gov/33037196/
Zm00001d049364	Zm00001d049364	EREB209	AP2/EREBP	ERF	Zea mays	https://pubmed.ncbi.nlm.nih.gov/33037196/
Zm00001d050195	Zm00001d050195	WRKY94	WRKY	.	Zea mays	https://pubmed.ncbi.nlm.nih.gov/33037196/
Zm00001d050330	Zm00001d050330	BAH	.	phd33	Zea mays	https://pubmed.ncbi.nlm.nih.gov/33037196/
Zm00001d050816	Zm00001d050816	ALF7	Alfin-like	.	Zea mays	https://pubmed.ncbi.nlm.nih.gov/33037196/
Zm00001d051439	Zm00001d051439	DOF17	Dof	.	Zea mays	https://pubmed.ncbi.nlm.nih.gov/33037196/
Zm00001d051458	Zm00001d051458	MYBR64	Myb/SANT	MYB-related	Zea mays	https://pubmed.ncbi.nlm.nih.gov/33037196/
Zm00001d052229	Zm00001d052229	EREB17	AP2/EREBP	DREB	Zea mays	https://pubmed.ncbi.nlm.nih.gov/33037196/
Zm00001d053859	Zm00001d053859	EREB98	AP2/EREBP	ERF	Zea mays	https://pubmed.ncbi.nlm.nih.gov/33037196

## Sheet: S2
Table S2. ChIP-seq datasets used in this work for benchmarking
ID	TF	Family	No.of targets	Expected (CisBP ID)	Similar (CisBP ID)	Reference			References
AT1G49720	ABF1	bZIP	2585	M01772_2.00: ABF1 (uPBM)	M01056_2.00: ABF4 (uPBM)	Song et al., 2016			Albihlal, W. S., Obomighie, I., Blein, T., Persad, R., Chernukhin, I., Crespi, M., Bechtold, U., and Mullineaux, P. M. (2018). Arabidopsis HEAT SHOCK TRANSCRIPTION FACTORA1b regulates multiple developmental genes under benign and stress conditions. J. Exp. Bot. 69:2847–2862.
				M01773_2.00: ABF1 (uPBM)	M01057_2.00: ABF4 (uPBM)				Brandt, R., Salla-Martret, M., Bou-Torrent, J., Musielak, T., Stahl, M., Lanz, C., Ott, F., Schmid, M., Greb, T., Schwarz, M., et al. (2012). Genome-wide binding-site analysis of REVOLUTA reveals a link between leaf patterning and light-mediated growth responses. Plant J. 72:31–42.
				M02656_2.00: ABF1 (SELEX)	M01771_2.00: ABF2 (uPBM)				Dong, J., Sun, N., Yang, J., Deng, Z., Lan, J., Qin, G., He, H., Deng, X. W., Irish, V. F., Chen, H., et al. (2019). The Transcription Factors TCP4 and PIF3 Antagonistically Regulate Organ-Specific Light Induction of SAUR Genes to Modulate Cotyledon Opening during De-Etiolation in Arabidopsis. Plant Cell 31:1155–1170
					M06755_2.00: ABF2 (DAP-seq)				Ejaz, M., Bencivenga, S., Tavares, R., Bush, M., and Sablowski, R. (2021). ARABIDOPSIS THALIANA HOMEOBOX GENE 1 controls plant architecture by locally restricting environmental responses. Proc. Natl. Acad. Sci. 118
					M01782_2.00: ABF3 (uPBM)				Hornitschek, P., Kohnen, M. V., Lorrain, S., Rougemont, J., Ljung, K., López-Vidriero, I., Franco-Zorrilla, J. M., Solano, R., Trevisan, M., Pradervand, S., et al. (2012). Phytochrome interacting factors 4 and 5 control seedling growth in changing light conditions by directly controlling auxin signaling. Plant J. 71:699–711.
					M01158_2.00: PK18009.1 (uPBM)				Kamioka, M., Takao, S., Suzuki, T., Taki, K., Higashiyama, T., Kinoshita, T., and Nakamichi, N. (2016). Direct Repression of Evening Genes by CIRCADIAN CLOCK-ASSOCIATED1 in the Arabidopsis Circadian Clock. Plant Cell 28:696–711.
AT4G34000	ABF3	bZIP	3785	M01782_2.00: ABF3 (uPBM)	M01056_2.00: ABF4 (uPBM)	Song et al., 2016			Kim, S. A., LaCroix, I. S., Gerber, S. A., and Guerinot, M. L. (2019). The iron deficiency response in Arabidopsis thaliana requires the phosphorylated transcription factor URI. Proc. Natl. Acad. Sci. 116:24933–24942.
					M01057_2.00: ABF4 (uPBM)				Krizek, B. A., Bantle, A. T., Heflin, J. M., Han, H., Freese, N. H., and Loraine, A. E. (2021). AINTEGUMENTA and AINTEGUMENTA-LIKE6 directly regulate floral homeotic, growth, and vascular development genes in young Arabidopsis flowers. J. Exp. Bot. 72:5478–5493.
					M01771_2.00: ABF2 (uPBM)				Li, D., Fu, X., Guo, L., Huang, Z., Li, Y., Liu, Y., He, Z., Cao, X., Ma, X., Zhao, M., et al. (2016). FAR-RED ELONGATED HYPOCOTYL3 activates SEPALLATA2 but inhibits CLAVATA3 to regulate meristem determinacy and maintenance in Arabidopsis. Proc. Natl. Acad. Sci. 113:9375–9380.
					M06755_2.00: ABF2 (DAP-seq)				Li, Y., Liu, W., Zhong, H., Zhang, H.-L., and Xia, Y. (2019). Redox-sensitive bZIP68 plays a role in balancing stress tolerance with growth in Arabidopsis. Plant J. 100:768–783.
					M01772_2.00: ABF1 (uPBM)				Liu, S., Kracher, B., Ziegler, J., Birkenbihl, R. P., and Somssich, I. E. (2015). Negative regulation of ABA signaling by WRKY33 is critical for Arabidopsis immunity towards Botrytis cinerea 2100. Elife 4:e07295.
					M01773_2.00: ABF1 (uPBM)				Pfeiffer, A., Shi, H., Tepperman, J. M., Zhang, Y., and Quail, P. H. (2014). Combinatorial complexity in a transcriptionally centered signaling hub in Arabidopsis. Mol Plant 7:1598–1618.
					M02656_2.00: ABF1 (SELEX)				Romera-Branchat, M., Severing, E., Pocard, C., Ohr, H., Vincent, C., Née, G., Martinez-Gallegos, R., Jang, S., Lalaguna, F. A., Madrigal, P., et al. (2020). Functional Divergence of the Arabidopsis Florigen-Interacting bZIP Transcription Factors FD and FDP. Cell Rep. 31:107717.
					M01158_2.00: PK18009.1 (uPBM)				Song, L., Huang, S. C., Wise, A., Castanon, R., Nery, J. R., Chen, H., Watanabe, M., Thomas, J., Bar-Joseph, Z., and Ecker, J. R. (2016). A transcription factor hierarchy defines an environmental stress response network. Science (80-. ). 354.
AT3G19290	ABF4	bZIP	2704	M01056_2.00: ABF4 (uPBM)	M01772_2.00: ABF1 (uPBM)	Song et al., 2016			Song, Y., Zhang, X., Li, M., Hao Yang, Fu, D., Lv, J., Ding, Y., Zhizhong Gong, Shi, Y., and Yang, S. (2021). The direct targets of CBFs: in cold stress response and beyond. J. Integr. Plant Biol. Advance Access published August 11, 2021, doi:10.1111/JIPB.13161.
				M01057_2.00: ABF4 (uPBM)	M01773_2.00: ABF1 (uPBM)				Xu, Z., Casaretto, J. A., Bi, Y.-M., and Rothstein, S. J. (2017). Genome-wide binding analysis of AtGNC and AtCGA1 demonstrates their cross-regulation and common and specific functions. Plant Direct 1:e00016.
					M02656_2.00: ABF1 (SELEX)				Zander, M., Lewsey, M. G., Clark, N. M., Yin, L., Bartlett, A., Saldierna Guzmán, J. P., Hann, E., Langford, A. E., Jow, B., Wise, A., et al. (2020). Integrated multi-omics framework of the plant response to jasmonic acid. Nat. Plants 6:290–302.
					M01771_2.00: ABF2 (uPBM)				Zhang, H., Zhao, X., Li, J., Cai, H., Deng, X. W., and Li, L. (2015). MicroRNA408 Is Critical for the HY5-SPL7 Gene Network That Mediates the Coordinated Response to Light and Copper. Plant Cell 26:4933–4953.
					M06755_2.00: ABF2 (DAP-seq)				Zubo, Y. O. , Blakley, I. C., Yamburenko, M. V, Worthen, J. M. , Street, I. H., Franco-Zorrilla, J. M., Zhang, W., Hill, K., Raines, T., Solano, R., et al. (2017). Cytokinin induces genome-wide binding of the type-B response regulator ARR10 to regulate growth and development in Arabidopsis. Proc. Natl. Acad. Sci. U. S. A. 114:E5995–E6004.
					M01782_2.00: ABF3 (uPBM)				Zubo, Y. O., Blakley, I. C., Franco-Zorrilla, J. M., Yamburenko, M. V., Solano, R., Kieber, J. J., Loraine, A. E., and Schaller, G. E. (2018). Coordination of Chloroplast Development through the Action of the GNC and GLK Transcription Factor Families. Plant Physiol. 178:130–147.
					M01158_2.00: PK18009.1 (uPBM)
AT5G10510	AIL6	AP2-ANT	558	M06659_2.00: AIL6 (DAP-seq)	M06622_2.00: PLT1 (DAP-seq)	Krizek et al., 2021
					M06623_2.00: PLT1 (DAP-seq)
					M06688_2.00: AIL7 (DAP-seq)
					M06689_2.00: AIL7 (DAP-seq)
					M02647_2.00: ANT (SELEX)
					M09705_2.00: ANT (Transfac)
AT1G77450	ANAC032	NAC/NAM	1601		M00970_2.00: NAC002 (uPBM)	Song et al., 2016
					M07159_2.00: NAC002 (DAP-seq)
					M07160_2.00: NAC002 (DAP-seq)
AT3G15500	ANAC055	NAC	377	M00885_2.00: NAC055 (uPBM)	M00972_2.00: NAC019	Zander et al., 2020
				M00976_2.00: NAC055 (uPBM)
				M07207_2.00: NAC055 (DAP-seq)
AT5G63790	ANAC102	NAC/NAM	907		M00970_2.00: NAC002 (uPBM)	Song et al., 2016
					M07159_2.00: NAC002 (DAP-seq)
					M07160_2.00: NAC002 (DAP-seq)
AT4G37750	ANT	AP2-ANT	2251	M02647_2.00: ANT (SELEX)	M06622_2.00: PLT1 (DAP-seq)	Krizek et al., 2021
				M09705_2.00: ANT (Transfac)	M06623_2.00: PLT1 (DAP-seq)
					M06688_2.00: AIL7 (DAP-seq)
					M06689_2.00: AIL7 (DAP-seq)
AT4G31920	ARR10	Myb/SANT	3252	M02702_2.00: ARR10 (SELEX)	M02296_2.00: ARR1 (uPBM)	Zubo et al., 2017
					M02297_2.00: ARR1 (uPBM)
At5g04760	At5g04760	Myb-related	1840	M02304_2.00: AT5G04760 (uPBM)		Song et al., 2016
AT4G32980	ATH1	Homeodomain	536			Ejaz et al., 2021
AT3G57800	bHLH60	bHLH	5147		M01700_2.00: BPE (uPBM)	Yang et al., 2021
					M06726_2.00: BPE (DAP-seq)
					M01708_2.00: BEE2 (uPBM)
					M01702_2.00: AT2G18300 (uPBM)
					M06729_2.00: AT2G18300 (DAP-seq)
AT1G32150	bZIP68	bZIP	4029	M01770_2.00: BZIP68 (uPBM)	M06764_2.00: BZIP16 (DAP-seq)	Li et al., 2019
				M06752_2.00: BZIP68 (DAP-seq)	M06765_2.00: BZIP16 (DAP-seq)
					M01783_2.00: GBF1 (uPBM)
					M01160_2.00: PK23964.1 (uPBM)
AT4G25490	CBF1	AP2-DREB	1858	M06644_2.00: DREB1B (DAP-seq)	M01623_2.00: DREB1C (uPBM)	Song et al., 2021
				M06643_2.00: DREB1B (DAP-seq)	M06639_2.00: DREB1C (DAP-seq)
					M06640_2.00: DREB1C (DAP-seq)
					M06679_2.00: DREB1D (DAP-seq)
					M06678_2.00: DREB1D (DAP-seq)
					M01624_2.00: DREB1A (uPBM)
					M06641_2.00: DREB1A (DAP-seq)
					M06642_2.00: DREB1A (DAP-seq)
					M01625_2.00: DREB1A (uPBM)
AT4G25470	CBF2	AP2-DREB	2346	M01623_2.00: DREB1C (uPBM)	M06644_2.00: DREB1B (DAP-seq)	Song et al., 2021
				M06639_2.00: DREB1C (DAP-seq)	M06643_2.00: DREB1B (DAP-seq)
				M06640_2.00: DREB1C (DAP-seq)	M06679_2.00: DREB1D (DAP-seq)
					M06678_2.00: DREB1D (DAP-seq)
					M01624_2.00: DREB1A (uPBM)
					M06641_2.00: DREB1A (DAP-seq)
					M06642_2.00: DREB1A (DAP-seq)
					M01625_2.00: DREB1A (uPBM)
AT4G25480	CBF3	AP2-DREB	1208	M01624_2.00: DREB1A (uPBM)	M01623_2.00: DREB1C (uPBM)	Song et al., 2021
				M06641_2.00: DREB1A (DAP-seq)	M06639_2.00: DREB1C (DAP-seq)
				M06642_2.00: DREB1A (DAP-seq)	M06640_2.00: DREB1C (DAP-seq)
				M01625_2.00: DREB1A (uPBM)	M06679_2.00: DREB1D (DAP-seq)
					M06678_2.00: DREB1D (DAP-seq)
					M06644_2.00: DREB1B (DAP-seq)
					M06643_2.00: DREB1B (DAP-seq)
AT2G46830	CCA1	Myb-related	421	M00875_2.00: CCA1 (uPBM)	M06997_2.00: LHY (DAP-seq)	Kamioka et al., 2016
					M06998_2.00: LHY (DAP-seq)
					M01069_2.00: RVE7 (uPBM)
					M02286_2.00: RVE7 (uPBM)
					M07008_2.00: RVE7 (DAP-seq)
					M07009_2.00: RVE7 (DAP-seq)
					M00879_2.00: RVE1 (uPBM)
					M07128_2.00: RVE1 (DAP-seq)
					M07129_2.00: RVE1 (DAP-seq)
					M07071_2.00: RVE7L (DAP-seq)
					M02350_2.00: PK08316.1 (uPBM)
AT5G05410	DREB2A	ERF-DREB	1449	M06655_2.00: DREB2A (DAP-seq)		Song et al., 2021
				M06656_2.00: DREB2A (DAP-seq)
AT1G51140	FBH3	bHLH	189	M06724_2.00: BHLH122 (DAP-seq)		Song et al., 2021
				M06725_2.00: BHLH122 (DAP-seq)
AT4G35900	FD-bZIP14	bZIP	708		M01058_2.00: DPBF3 (uPBM)	Romera-Branchat et al., 2020
					M01059_2.00: DPBF3 (uPBM)
					M01133_2.00: DPBF3 (uPBM)
					M06777_2.00: DPBF3 (DAP-seq)
					M06778_2.00: DPBF3 (DAP-seq)
AT2G17770	FDP-bZIP27	bZIP	276		M01058_2.00: DPBF3 (uPBM)	Romera-Branchat et al., 2020
					M01059_2.00: DPBF3 (uPBM)
					M01133_2.00: DPBF3 (uPBM)
					M06777_2.00: DPBF3 (DAP-seq)
					M06778_2.00: DPBF3 (DAP-seq)
AT3G22170	FHY3	FAR1	1125	M08114_2.00: FHY3 (JASPAR ChIP-seq)	M06880_2.00: FAR1 (DAP-seq)	Li et al., 2016
				M09540_2.00: FHY3 (ChIP-seq)	M06881_2.00: FAR1 (DAP-seq)
AT4G01120	GBF2	bZIP	3780	M01781_2.00: GBF2 (uPBM)	M01779_2.00: GBF3 (uPBM)	Song et al., 2016
					M06770_2.00: GBF3 (DAP-seq)
					M06771_2.00: GBF3 (DAP-seq)
					M01783_2.00: GBF1 (uPBM)
					M01770_2.00: BZIP68 (uPBM)
					M06752_2.00: BZIP68 (DAP-seq)
					M06764_2.00: BZIP16 (DAP-seq)
					M06765_2.00: BZIP16 (DAP-seq)
AT2G46270	GBF3	bZIP	7842	M01779_2.00: GBF3 (uPBM)	M01781_2.00: GBF2 (uPBM)	Song et al., 2016
				M06770_2.00: GBF3 (DAP-seq)	M01783_2.00: GBF1 (uPBM)
				M06771_2.00: GBF3 (DAP-seq)
AT5G56860	GNC1	GATA	4082			Zubo et al., 2018
AT5G39500	GNL	GATA	1740			Xu et al., 2017
AT4G37790	HAT22	HD-Zip	2761	M06926_2.00: HAT22 (DAP-seq)	M06929_2.00: HAT2 (DAP-seq)	Song et al., 2016
					M06930_2.00: HAT2 (DAP-seq)
					M02047_2.00: HAT1 (uPBM)
					M06922_2.00: HAT1 (DAP-seq)
					M06923_2.00: HAT1 (DAP-seq)
					M06902_2.00: ATHB-X (DAP-seq)
					M06903_2.00: ATHB-X (DAP-seq)
					M01065_2.00: ATHB-4 (uPBM)
					M02042_2.00: ATHB-4 (uPBM)
					M00728_2.00: HAT3 (uPBM)
AT5G65310	HB5	HD-Zip	2197	M06924_2.00: HB-5 (DAP-seq)	M00865_2.00: ATHB-12 (uPBM)	Song et al., 2016
				M06925_2.00: HB-5 (DAP-seq)	M02045_2.00: ATHB-12 (uPBM)
					M02041_2.00: ATHB-22 (uPBM)
					M02040_2.00: ATHB-6 (uPBM)
					M06909_2.00: ATHB-6 (DAP-seq)
					M06910_2.00: ATHB-6 (DAP-seq)
					M06900_2.00: ATHB-13 (DAP-seq)
					M06901_2.00: ATHB-13 (DAP-seq)
					M02050_2.00: ATHB-16 (uPBM)
					M06907_2.00: ATHB-21 (DAP-seq)
					M06908_2.00: ATHB-21 (DAP-seq)
					M06934_2.00: ATHB-53 (DAP-seq)
					M06935_2.00: ATHB-53 (DAP-seq)
					M06912_2.00: ATHB-20 (DAP-seq)
					M06913_2.00: ATHB-20 (DAP-seq)
					M02683_2.00: HAT5 (uPBM)
					M06914_2.00: HAT5 (DAP-seq)
					M06915_2.00: HAT5 (DAP-seq)
					M10624_2.00: HAT5 (Transfac)
AT2G22430	HB6	HD-Zip	2916	M02040_2.00: ATHB-6 (uPBM)	M00865_2.00: ATHB-12 (uPBM)	Song et al., 2016
				M06909_2.00: ATHB-6 (DAP-seq)	M02045_2.00: ATHB-12 (uPBM)
				M06910_2.00: ATHB-6 (DAP-seq)	M02684_2.00: ATHB-5 (uPBM)
					M06932_2.00: ATHB-5 (DAP-seq)
					M06933_2.00: ATHB-5 (DAP-seq)
					M10630_2.00: ATHB-5(Transfac)
					M06900_2.00: ATHB-13 (DAP-seq)
					M06901_2.00: ATHB-13 (DAP-seq)
					M02050_2.00: ATHB-16 (uPBM)
					M06907_2.00: ATHB-21 (DAP-seq)
					M06908_2.00: ATHB-21 (DAP-seq)
					M06934_2.00: ATHB-53 (DAP-seq)
					M06935_2.00: ATHB-53 (DAP-seq)
					M06912_2.00: ATHB-20 (DAP-seq)
					M06913_2.00: ATHB-20 (DAP-seq)
					M02683_2.00: HAT5 (uPBM)
					M06914_2.00: HAT5 (DAP-seq)
					M06915_2.00: HAT5 (DAP-seq)
					M10624_2.00: HAT5 (Transfac)
					M06924_2.00: HB-5 (DAP-seq)
					M06925_2.00: HB-5 (DAP-seq)
AT2G46680	HB7	HD-Zip	4140	M02043_2.00: ATHB-7 (uPBM)	M00865_2.00: ATHB-12 (uPBM)	Song et al., 2016
				M06911_2.00: ATHB-7 (DAP-seq)	M02045_2.00: ATHB-12 (uPBM)
					M02684_2.00: ATHB-5 (uPBM)
					M06932_2.00: ATHB-5 (DAP-seq)
					M06933_2.00: ATHB-5 (DAP-seq)
					M10630_2.00: ATHB-5 (Transfac)
					M06900_2.00: ATHB-13 (DAP-seq)
					M06901_2.00: ATHB-13 (DAP-seq)
AT5G43840	HSF6A	HSF	1740		M06939_2.00: HSFA1E (DAP-seq)	Song et al., 2016
					M06940_2.00: HSFA1E (DAP-seq)
					M06941_2.00: HSFA6B (DAP-seq)
					M06942_2.00: HSFA6B (DAP-seq)
					M06948_2.00: HSFA1B (DAP-seq)
					M06949_2.00: HSFA1B (DAP-seq)
					M06947_2.00: HSFA4A (DAP-seq)
					M06936_2.00: HSFB4 (DAP-seq)
					M00869_2.00: HSFB2A (uPBM)
					M06952_2.00: HSFB2A (DAP-seq)
					M00868_2.00: HSFC1 (uPBM)
					M06943_2.00: HSFC1 (DAP-seq)
					M06944_2.00: HSFC1 (DAP-seq)
					M06937_2.00: HSFB3 (DAP-seq)
					M06938_2.00: HSFB3 (DAP-seq)
AT5G16820	HSFA1b-HS	HSF	1067	M06948_2.00: HSFA1B (DAP-seq)	M06939_2.00: HSFA1E (DAP-seq)	Albihlal et al., 2018
				M06949_2.00: HSFA1B (DAP-seq)	M06940_2.00: HSFA1E (DAP-seq)
					M06941_2.00: HSFA6B (DAP-seq)
					M06942_2.00: HSFA6B (DAP-seq)
					M06950_2.00: HSFA6A (DAP-seq)
					M06951_2.00: HSFA6A (DAP-seq)
					M06947_2.00: HSFA4A (DAP-seq)
					M06936_2.00: HSFB4 (DAP-seq)
					M00869_2.00: HSFB2A (uPBM)
					M06952_2.00: HSFB2A (DAP-seq)
					M00868_2.00: HSFC1 (uPBM)
					M06943_2.00: HSFC1 (DAP-seq)
					M06944_2.00: HSFC1 (DAP-seq)
					M06937_2.00: HSFB3 (DAP-seq)
					M06938_2.00: HSFB3 (DAP-seq)
AT5G16820	HSFA1b-NS	HSF	833	M06948_2.00: HSFA1B (DAP-seq)	M06939_2.00: HSFA1E (DAP-seq)	Albihlal et al., 2018
				M06949_2.00: HSFA1B (DAP-seq)	M06940_2.00: HSFA1E (DAP-seq)
					M06941_2.00: HSFA6B (DAP-seq)
					M06942_2.00: HSFA6B (DAP-seq)
					M06950_2.00: HSFA6A (DAP-seq)
					M06951_2.00: HSFA6A (DAP-seq)
					M06947_2.00: HSFA4A (DAP-seq)
					M06936_2.00: HSFB4 (DAP-seq)
					M00869_2.00: HSFB2A (uPBM)
					M06952_2.00: HSFB2A (DAP-seq)
					M00868_2.00: HSFC1 (uPBM)
					M06943_2.00: HSFC1 (DAP-seq)
					M06944_2.00: HSFC1 (DAP-seq)
					M06937_2.00: HSFB3 (DAP-seq)
					M06938_2.00: HSFB3 (DAP-seq)
AT1G22640	MYB3	MYB R2R3	470	M02288_2.00: MYB3 (uPBM)	M02303_2.00: MYB4 (uPBM)	Song et al., 2016
					M07115_2.00: MYB4 (DAP-seq)
					M07010_2.00: MYB51 (DAP-seq)
AT5G67300	MYB44	MYB R2R3	3144	M01082_2.00: MYB44 (uPBM)	M07114_2.00: MYB73 (DAP-seq)	Song et al., 2016
				M07155_2.00: MYB44 (DAP-seq)
				M07156_2.00: MYB44 (DAP-seq)
AT1G32640	MYC2	bHLH	6176	M01699_2.00: MYC2 (uPBM)	M01712_2.00: MYC3 (uPBM)	Zander et al., 2020
					M01707_2.00: MYC4 (uPBM)
					M01127_2.00: PK18474.1 (uPBM)
					M01768_2.00: PK18474.1 (uPBM)
					M01698_2.00: BHLH13 (uPBM)
					M01124_2.00: PK09702.1 (uPBM)
					M06730_2.00: AT2G22750 (DAP-seq)
AT5G46760	MYC3	bHLH	4090	M01712_2.00: MYC3 (uPBM)	M01699_2.00: MYC2 (uPBM)	Zander et al., 2020
					M01707_2.00: MYC4 (uPBM)
					M01127_2.00: PK18474.1 (uPBM)
					M01768_2.00: PK18474.1 (uPBM)
					M01698_2.00: BHLH13 (uPBM)
					M01124_2.00: PK09702.1 (uPBM)
					M06730_2.00: AT2G22750 (DAP-seq)
AT2G20180	PIF1	bHLH	2675	M01703_2.00: PIF1 (uPBM)	M00722_2.00: PIF3 (uPBM)	Pfeiffer et al., 2014
				M08404_2.00: PIF1 (ChIP-ChIP, JASPAR)	M00854_2.00: PIF3 (uPBM)
					M08045_2.00: PIF3 (ChIP-seq, JASPAR)
					M09780_2.00: PIF3 (Transfac)
					M09781_2.00: PIF3 (Transfac)
					M08046_2.00: PIF4 (ChIP-seq, JASPAR)
					M08047_2.00: PIF5 (ChIP-seq, JASPAR)
					M09452_2.00: PIF5 (ChIP-seq)
					M01120_2.00: PK05451.1 (uPBM)
AT1G09530	PIF3	bHLH	936	M00722_2.00: PIF3 (uPBM)	M01703_2.00: PIF1 (uPBM)	Pfeiffer et al., 2014
				M00854_2.00: PIF3 (uPBM)	M08404_2.00: PIF1 (ChIP-ChIP, JASPAR)
				M08045_2.00: PIF3 (ChIP-seq, JASPAR)	M08046_2.00: PIF4 (ChIP-seq, JASPAR)
				M09780_2.00: PIF3 (Transfac)	M08047_2.00: PIF5 (ChIP-seq, JASPAR)
				M09781_2.00: PIF3 (Transfac)	M09452_2.00: PIF5 (ChIP-seq)
AT2G43010	PIF4	bHLH	2329	M08046_2.00: PIF4 (ChIP-seq, JASPAR)	M01703_2.00: PIF1 (uPBM)	Hornitschek et al., 2012
					M08404_2.00: PIF1 (ChIP-ChIP, JASPAR)
					M00722_2.00: PIF3 (uPBM)
					M00854_2.00: PIF3 (uPBM)
					M08045_2.00: PIF3 (ChIP-seq, JASPAR)
					M09780_2.00: PIF3 (Transfac)
					M09781_2.00: PIF3 (Transfac)
					M08047_2.00: PIF5 (ChIP-seq, JASPAR)
					M09452_2.00: PIF5 (ChIP-seq)
					M01120_2.00: PK05451.1 (uPBM)
AT3G59060	PIF5	bHLH	1818	M08047_2.00: PIF5 (ChIP-seq, JASPAR)	M01703_2.00: PIF1 (uPBM)	Pfeiffer et al., 2014
				M09452_2.00: PIF5 (ChIP-seq)	M08404_2.00: PIF1 (ChIP-ChIP, JASPAR)
					M00722_2.00: PIF3 (uPBM)
					M00854_2.00: PIF3 (uPBM)
					M08045_2.00: PIF3 (ChIP-seq, JASPAR)
					M09780_2.00: PIF3 (Transfac)
					M09781_2.00: PIF3 (Transfac)
					M08046_2.00: PIF4 (ChIP-seq, JASPAR)
					M01120_2.00: PK05451.1 (uPBM)
AT4G27410	RD26	NAC/NAM	1987		M00885_2.00: NAC055 (uPBM)	Song et al., 2016
					M00976_2.00: NAC055 (uPBM)
					M07207_2.00: NAC055 (DAP-seq)
					M00972_2.00: NAC019 (uPBM)
AT5G60690	REV	HD-ZIP	255		M02682_2.00: ATHB-9 (SELEX, JASPAR)	Brandt et al., 2012
					M06898_2.00: ATHB-9 (DAP-seq)
					M10623_2.00: ATHB-9 (Transfac)
					M00864_2.00: ATHB-15 (uPBM)
					M06899_2.00: ATHB-15 (DAP-seq)
AT5G18830	SPL7	SBP	1178	M00888_2.00: SPL7 (uPBM)	M07253_2.00: SPL14 (DAP-seq)	Zhang et al., 2015
				M02476_2.00: SPL7 (uPBM)	M02470_2.00: SPL14 (uPBM)
					M00887_2.00: SPL1 (uPBM)
					M07259_2.00: SPL1 (DAP-seq)
					M07260_2.00: SPL1 (DAP-seq)
					M02715_2.00: SPL3 (uPBM)
					M07255_2.00: SPL3 (DAP-seq)
					M07256_2.00: SPL3 (DAP-seq)
					M02472_2.00: SPL4 (uPBM)
					M02474_2.00: SPL5 (uPBM)
					M07261_2.00: SPL5 (DAP-seq)
					M07262_2.00: SPL5 (DAP-seq)
					M00888_2.00: SPL7 (uPBM)
					M02476_2.00: SPL7 (uPBM)
					M02714_2.00: SPL8 (uPBM)
					M01308_2.00: SPL9 (uPBM)
					M07257_2.00: SPL9 (DAP-seq)
					M07258_2.00: SPL9 (DAP-seq)
					M02471_2.00: SPL11 (uPBM)
					M07254_2.00: SPL11 (DAP-seq)
					M02475_2.00: SPL12 (uPBM)
					M01084_2.00: SPL10 (uPBM)
					M07253_2.00: SPL14 (DAP-seq)
					M02470_2.00: SPL14 (uPBM)
					M07263_2.00: SPL15 (DAP-seq)
					M07264_2.00: SPL15 (DAP-seq)
					M02473_2.00: AT1G76580 (uPBM)
					M07265_2.00: SPL13A (DAP-seq)
AT3G15030	TCP4	TCP	5748	M02501_2.00: TCP4 (uPBM)	M02500_2.00: TCP3 (uPBM)	Dong et al., 2019
				M02514_2.00: TCP4 (uPBM)	M07274_2.00: TCP3 (DAP-seq)
					M07275_2.00: TCP3 (DAP-seq)
					M02503_2.00: TCP2 (uPBM)
					M02508_2.00: TCP2 (uPBM)
					M02505_2.00: TCP5 (uPBM)
					M02510_2.00: TCP5 (uPBM)
					M07283_2.00: TCP13 (DAP-seq)
					M07284_2.00: TCP13 (DAP-seq)
AT3G19860	URI	bHLH	2057		M01126_2.00: PK18401.1 (uPBM)	Kim et al., 2019
AT2G38470	WRKY33	WRKY	1568	M02554_2.00: WRKY33 (uPBM)	M07418_2.00: WRKY26 (DAP-seq)	Liu et al., 2015
				M07391_2.00: WRKY33 (DAP-seq)	M07419_2.00: WRKY26 (DAP-seq)
					M07414_2.00: WRKY20 (DAP-seq)
					M02552_2.00: WRKY25 (uPBM)
					M07387_2.00: WRKY25 (DAP-seq)
					M07388_2.00: WRKY25 (DAP-seq)
					M02567_2.00: WRKY2 (uPBM)
					M07381_2.00: WRKY3 (DAP-seq)
					M00982_2.00: ZAP1 (uPBM)
					M02726_2.00: ZAP1 (uPBM)
					M01324_2.00: PK05432.1 (uPBM)
AT1G27730	ZAT10	C2H2	260	M01852_2.00: ZAT10 (uPBM)	M00861_2.00: ZAT6 (uPBM)	Zander et al., 2020
				M06799_2.00: ZAT10 (DAP-seq)	M01167_2.00: ZAT1 (uPBM)
				M06800_2.00: ZAT10 (DAP-seq)	M00857_2.00: ZAT2 (uPBM)
					M06817_2.00: ZAT9 (DAP-seq)
					M01168_2.00: ZAT4 (uPBM)
AT5G04340	ZAT6	C2H2	3873	M00861_2.00: ZAT6 (uPBM)	M01852_2.00: ZAT10 (uPBM)	Song et al., 2016
					M06799_2.00: ZAT10 (uPBM)
					M06800_2.00: ZAT10 (uPBM)
					M01167_2.00: ZAT1 (uPBM)
					M00857_2.00: ZAT2 (uPBM)
					M01854_2.00: AZF2 (uPBM)
					M01168_2.00: ZAT4 (uPBM)

## Sheet: S3
Table S3. Threshold S-scores at 5 and 1% for each species
Species	parameters	top 5% threshold	top 1% threshold
Triticum aestivum	CB 5kb	5.8651	9.45377
Triticum aestivum	CB 3kb	6.77313	10.0715
Triticum aestivum	FIMO 4 3kb	2.01395	2.59212
Triticum aestivum	FIMO 4 1kb	3.12773	3.97787
Brassica oleracea capitata	CB 5kb	4.57338	6.88756
Brassica oleracea capitata	CB 3kb	5.0134	8.31625
Brassica oleracea capitata	FIMO 4 1kb	2.05367	2.62282
Brassica oleracea capitata	FIMO 4 1kb	3.10354	3.99586
Oryza sativa indica	CB 5kb	5.82851	7.98849
Oryza sativa indica	CB 3kb	6.53799	8.58592
Oryza sativa indica	FIMO 4 1kb	2.07236	2.67698
Oryza sativa indica	FIMO 4 1kb	3.03375	3.87367
Chlamydomonas reinhardtii	CB 5kb	7.98997	8.88772
Chlamydomonas reinhardtii	CB 3kb	7.99895	12.0313
Chlamydomonas reinhardtii	FIMO 4 1kb	2.92877	3.82543
Chlamydomonas reinhardtii	FIMO 4 1kb	3.79731	4.80347
Sorghum bicolor	CB 5kb	5.4364	7.48691
Sorghum bicolor	CB 3kb	6.41349	8.52361
Sorghum bicolor	FIMO 4 1kb	1.76849	2.37561
Sorghum bicolor	FIMO 4 1kb	2.78271	3.67147
Theobroma cacao	CB 5kb	5.38878	7.0266
Theobroma cacao	CB 3kb	5.68375	7.59286
Theobroma cacao	FIMO 4 1kb	2.47747	3.29639
Theobroma cacao	FIMO 4 1kb	3.45938	4.56819
Prunus persica	CB 5kb	4.68457	6.24662
Prunus persica	CB 3kb	5.31159	7.13783
Prunus persica	FIMO 4 1kb	2.10606	2.7228
Prunus persica	FIMO 4 1kb	3.07573	4.00619
Carica papaya	CB 5kb	4.56208	7.21409
Carica papaya	CB 3kb	5.57931	7.6887
Carica papaya	FIMO 4 1kb	2.46977	3.23703
Carica papaya	FIMO 4 1kb	3.55777	4.59143
Brassica rapa	CB 5kb	5.26976	6.81859
Brassica rapa	CB 3kb	5.93128	8.86872
Brassica rapa	FIMO 4 1kb	2.42924	3.15969
Brassica rapa	FIMO 4 1kb	3.3922	4.33692
Daucus carota	CB 5kb	6.94489	8.10742
Daucus carota	CB 3kb	7.57511	8.86367
Daucus carota	FIMO 4 1kb	2.28128	2.90668
Daucus carota	FIMO 4 1kb	3.45996	4.44738
Arabidopsis lyrata	CB 5kb	4.65656	6.66759
Arabidopsis lyrata	CB 3kb	5.77424	7.53606
Arabidopsis lyrata	FIMO 4 1kb	2.2576	2.9925
Arabidopsis lyrata	FIMO 4 1kb	3.30117	4.13738
Helianthus annuus	CB 5kb	4.99808	7.90158
Helianthus annuus	CB 3kb	6.43259	7.90158
Helianthus annuus	FIMO 4 1kb	1.88539	2.46197
Helianthus annuus	FIMO 4 1kb	2.93434	3.8179
Prunus dulcis Texas	CB 5kb	4.43585	5.78077
Prunus dulcis Texas	CB 3kb	4.82772	6.85049
Prunus dulcis Texas	FIMO 4 1kb	2.1504	2.85579
Prunus dulcis Texas	FIMO 4 1kb	3.19564	4.19503
Olea europaea	CB 5kb	5.98971	13.0765
Olea europaea	CB 3kb	6.36994	8.24301
Olea europaea	FIMO 4 1kb	2.50889	3.23661
Olea europaea	FIMO 4 1kb	3.57228	4.59155
Vitis vinifera	CB 5kb	5.28404	10.8222
Vitis vinifera	CB 3kb	5.89682	10.8222
Vitis vinifera	FIMO 4 1kb	2.55886	3.39374
Vitis vinifera	FIMO 4 1kb	3.62951	4.72664
Populus trichocarpa	CB 5kb	6.90796	12.4475
Populus trichocarpa	CB 3kb	6.7454	12.4587
Populus trichocarpa	FIMO 4 1kb	2.41319	3.31169
Populus trichocarpa	FIMO 4 1kb	3.61747	4.7464
Solanum tuberosum	CB 5kb	5.89213	8.32374
Solanum tuberosum	CB 3kb	6.52237	9.28935
Solanum tuberosum	FIMO 4 1kb	2.62254	3.48116
Solanum tuberosum	FIMO 4 1kb	3.85404	4.98398
Aquilegia coerulea	CB 5kb	4.99559	7.11707
Aquilegia coerulea	CB 3kb	5.63905	7.87707
Aquilegia coerulea	FIMO 4 1kb	2.46269	3.27105
Aquilegia coerulea	FIMO 4 1kb	3.56368	4.7145
Medicago truncatula	CB 5kb	5.72519	8.53036
Medicago truncatula	CB 3kb	6.91283	9.41451
Medicago truncatula	FIMO 4 1kb	2.44438	3.28496
Medicago truncatula	FIMO 4 1kb	3.60589	4.80022
Capsicum annuum	CB 5kb	7.33493	9.36561
Capsicum annuum	CB 3kb	7.58437	10.6172
Capsicum annuum	FIMO 4 1kb	2.56505	3.36476
Capsicum annuum	FIMO 4 1kb	3.85589	5.05406
Oryza sativa japonica	CB 5kb	6.58081	8.4673
Oryza sativa japonica	CB 3kb	7.00308	9.28317
Oryza sativa japonica	FIMO 4 1kb	3.33913	4.00881
Oryza sativa japonica	FIMO 4 1kb	4.14339	5.0629
Solanum lycopersicum	CB 5kb	6.19233	8.50035
Solanum lycopersicum	CB 3kb	6.71226	9.32943
Solanum lycopersicum	FIMO 4 1kb	2.60538	3.5015
Solanum lycopersicum	FIMO 4 1kb	3.85931	4.98359
Citrus clementina	CB 5kb	5.36827	9.03886
Citrus clementina	CB 3kb	5.84299	9.47924
Citrus clementina	FIMO 4 1kb	2.03006	2.62891
Citrus clementina	FIMO 4 1kb	3.17941	3.97651
Fragaria vesca	CB 5kb	4.12669	6.27794
Fragaria vesca	CB 3kb	5.01819	6.62485
Fragaria vesca	FIMO 4 1kb	1.94959	2.51303
Fragaria vesca	FIMO 4 1kb	2.99516	3.89155
Citrus sinensis	CB 5kb	5.62662	7.9766
Citrus sinensis	CB 3kb	6.12496	10.4213
Citrus sinensis	FIMO 4 1kb	2.22687	2.90482
Citrus sinensis	FIMO 4 1kb	3.23878	4.24354
Musa acuminata	CB 5kb	6.03389	11.6688
Musa acuminata	CB 3kb	6.8851	11.6688
Musa acuminata	FIMO 4 1kb	2.47383	3.24822
Musa acuminata	FIMO 4 1kb	3.36163	4.27845
Hordeum vulgare r1	CB 5kb	6.99692	12.0313
Hordeum vulgare r1	CB 3kb	7.22722	9.81585
Hordeum vulgare r1	FIMO 4 1kb	2.68778	3.38651
Hordeum vulgare r1	FIMO 4 1kb	3.65189	4.61929
Volvox carteri	CB 5kb	7.03022	8.29029
Volvox carteri	CB 3kb	7.03022	8.29029
Volvox carteri	FIMO 4 1kb	1.91548	2.47947
Volvox carteri	FIMO 4 1kb	2.79039	3.56069
Spirodela polyrhiza	CB 5kb	4.49257	6.29511
Spirodela polyrhiza	CB 3kb	4.66552	7.00737
Spirodela polyrhiza	FIMO 4 1kb	2.01528	2.57679
Spirodela polyrhiza	FIMO 4 1kb	2.912	3.70131
Zea mays B73	CB 5kb	6.47657	11.9305
Zea mays B73	CB 3kb	7.52102	11.9305
Zea mays B73	FIMO 4 1kb	1.71723	2.21095
Zea mays B73	FIMO 4 1kb	2.71717	3.52723
Kalanchoe fedtschenkoi	CB 5kb	6.31304	10.6766
Kalanchoe fedtschenkoi	CB 3kb	7.13668	10.687
Kalanchoe fedtschenkoi	FIMO 4 1kb	2.10783	2.72593
Kalanchoe fedtschenkoi	FIMO 4 1kb	3.09993	3.97415
Linum usitatissimum	CB 5kb	5.06165	6.97357
Linum usitatissimum	CB 3kb	5.53708	7.66482
Linum usitatissimum	FIMO 4 1kb	2.07355	2.76403
Linum usitatissimum	FIMO 4 1kb	3.07395	4.01466
Eucalyptus grandis	CB 5kb	5.54383	11.5329
Eucalyptus grandis	CB 3kb	5.48748	11.5221
Eucalyptus grandis	FIMO 4 1kb	1.84304	2.36665
Eucalyptus grandis	FIMO 4 1kb	2.83961	3.55278
Physcomitrella patens	CB 5kb	6.02599	8.37004
Physcomitrella patens	CB 3kb	6.84448	9.24997
Physcomitrella patens	FIMO 4 1kb	2.28237	3.07792
Physcomitrella patens	FIMO 4 1kb	3.19285	4.25718
Brachypodium distachyon	CB 5kb	6.10359	8.90759
Brachypodium distachyon	CB 3kb	7.24786	10.2045
Brachypodium distachyon	FIMO 4 1kb	1.71107	2.27349
Brachypodium distachyon	FIMO 4 1kb	2.67443	3.40901
Phaseolus vulgaris	CB 5kb	5.52902	7.04842
Phaseolus vulgaris	CB 3kb	6.24771	8.25767
Phaseolus vulgaris	FIMO 4 1kb	2.51839	3.34914
Phaseolus vulgaris	FIMO 4 1kb	3.68891	4.75093
Marchantia polymorpha	CB 5kb	6.71216	9.68957
Marchantia polymorpha	CB 3kb	7.85903	10.0221
Marchantia polymorpha	FIMO 4 1kb	2.74771	3.36218
Marchantia polymorpha	FIMO 4 1kb	3.66944	4.66895
Manihot esculenta	CB 5kb	5.55689	8.5414
Manihot esculenta	CB 3kb	6.38491	8.15422
Manihot esculenta	FIMO 4 1kb	2.45382	3.28074
Manihot esculenta	FIMO 4 1kb	3.52261	4.61913
Arabidopsis thaliana	CB 5kb	5.88257	10.1609
Arabidopsis thaliana	CB 3kb	5.87454	7.96597
Arabidopsis thaliana	FIMO 4 1kb	2.33752	3.08077
Arabidopsis thaliana	FIMO 4 1kb	3.33519	4.45052
Glicine max	CB 5kb	5.74731	8.45087
Glicine max	CB 3kb	6.49737	8.98151
Glicine max	FIMO 4 1kb	2.48492	3.23091
Glicine max	FIMO 4 1kb	3.67206	4.88859

## Sheet: S4
Table S4. Lists of 500 targets from published ChIP-seq experiments used for comparison of tools.
TF	top 500 targets
ABF1	AT3G29575
ABF1	AT4G29190
ABF1	AT1G69252
ABF1	AT3G61890
ABF1	AT2G03690
ABF1	AT5G40340
ABF1	AT1G07583
ABF1	AT1G78080
ABF1	AT1G07843
ABF1	AT4G21440
ABF1	AT3G02395
ABF1	AT4G08980
ABF1	AT1G32300
ABF1	AT3G56270
ABF1	AT2G18170
ABF1	AT3G51890
ABF1	AT3G03170
ABF1	AT3G03341
ABF1	AT5G62480
ABF1	AT1G73390
ABF1	AT4G25470
ABF1	AT5G03070
ABF1	AT5G44260
ABF1	AT1G07323
ABF1	AT5G09035
ABF1	AT5G13760
ABF1	AT4G34000
ABF1	AT3G63060
ABF1	AT4G17690
ABF1	AT1G17370
ABF1	AT3G49930
ABF1	AT3G11410
ABF1	AT4G01250
ABF1	AT5G47040
ABF1	AT5G01810
ABF1	AT1G42990
ABF1	AT2G14210
ABF1	AT4G30960
ABF1	AT5G03200
ABF1	AT1G76180
ABF1	AT2G41870
ABF1	AT3G27260
ABF1	AT3G22830
ABF1	AT5G44670
ABF1	AT5G63350
ABF1	AT5G65990
ABF1	AT4G27840
ABF1	AT3G44610
ABF1	AT1G48830
ABF1	AT2G20670
ABF1	AT5G63130
ABF1	AT4G33905
ABF1	AT3G49580
ABF1	AT5G09695
ABF1	AT1G01460
ABF1	AT2G22660
ABF1	AT1G01360
ABF1	AT3G47160
ABF1	AT3G06670
ABF1	AT4G40050
ABF1	AT4G23040
ABF1	AT2G22470
ABF1	AT5G47610
ABF1	AT1G04690
ABF1	AT1G29640
ABF1	AT1G72760
ABF1	AT3G57540
ABF1	AT4G25490
ABF1	AT4G40010
ABF1	AT4G12420
ABF1	AT5G40790
ABF1	AT5G52510
ABF1	AT5G01475
ABF1	AT4G39090
ABF1	AT4G33080
ABF1	AT4G26080
ABF1	AT2G24100
ABF1	AT5G57330
ABF1	AT1G70290
ABF1	AT2G38090
ABF1	AT2G41900
ABF1	AT3G13720
ABF1	AT5G56180
ABF1	AT5G45100
ABF1	AT5G03755
ABF1	AT2G35950
ABF1	AT1G51140
ABF1	AT1G20450
ABF1	AT3G07360
ABF1	AT3G01095
ABF1	AT3G19580
ABF1	AT4G07395
ABF1	AT3G48240
ABF1	AT1G45249
ABF1	AT5G50360
ABF1	AT5G51990
ABF1	AT1G04240
ABF1	AT1G56600
ABF1	AT1G12420
ABF1	AT2G46370
ABF1	AT4G37175
ABF1	AT5G43750
ABF1	AT5G01520
ABF1	AT5G09620
ABF1	AT5G06760
ABF1	AT3G05835
ABF1	AT2G46640
ABF1	AT1G60190
ABF1	AT1G01240
ABF1	AT2G32510
ABF1	AT1G09537
ABF1	AT3G22380
ABF1	AT4G00305
ABF1	AT5G06970
ABF1	AT5G63160
ABF1	AT5G15600
ABF1	AT5G57030
ABF1	AT5G57900
ABF1	AT4G32410
ABF1	AT5G57040
ABF1	AT5G11700
ABF1	AT1G29300
ABF1	AT4G13615
ABF1	AT1G01470
ABF1	AT2G46170
ABF1	AT3G51980
ABF1	AT3G15500
ABF1	AT4G18700
ABF1	AT4G37260
ABF1	AT5G67290
ABF1	AT5G24530
ABF1	AT3G10500
ABF1	AT4G00570
ABF1	AT3G11910
ABF1	AT4G21930
ABF1	AT2G25880
ABF1	AT1G18710
ABF1	AT1G54050
ABF1	AT5G08895
ABF1	AT1G80300
ABF1	AT2G22426
ABF1	AT3G62990
ABF1	AT5G65600
ABF1	AT4G27657
ABF1	AT2G21130
ABF1	AT3G08815
ABF1	AT3G51750
ABF1	AT1G74840
ABF1	AT3G51130
ABF1	AT3G60220
ABF1	AT1G05100
ABF1	AT1G64385
ABF1	AT1G78040
ABF1	AT5G62090
ABF1	AT5G22730
ABF1	AT5G22740
ABF1	AT4G09520
ABF1	AT2G02720
ABF1	AT2G34720
ABF1	AT1G30120
ABF1	AT1G23710
ABF1	AT1G58520
ABF1	AT4G19710
ABF1	AT2G43240
ABF1	AT1G49670
ABF1	AT1G07430
ABF1	AT3G59050
ABF1	AT4G01026
ABF1	AT5G59550
ABF1	AT5G60850
ABF1	AT5G64260
ABF1	AT3G11690
ABF1	AT1G35510
ABF1	AT1G51130
ABF1	AT3G12300
ABF1	AT5G08935
ABF1	AT3G05820
ABF1	AT1G49570
ABF1	AT2G43320
ABF1	AT4G05100
ABF1	AT5G39620
ABF1	AT2G24765
ABF1	AT2G22805
ABF1	AT5G04760
ABF1	AT5G65640
ABF1	AT4G04690
ABF1	AT4G37790
ABF1	AT4G09030
ABF1	AT3G25400
ABF1	AT1G05870
ABF1	AT5G17460
ABF1	AT3G27870
ABF1	AT2G45950
ABF1	AT5G45350
ABF1	AT5G64170
ABF1	AT5G03520
ABF1	AT4G27270
ABF1	AT1G34630
ABF1	AT1G44446
ABF1	AT1G02340
ABF1	AT1G22640
ABF1	AT1G03590
ABF1	AT2G45820
ABF1	AT3G45600
ABF1	AT3G09815
ABF1	AT3G24640
ABF1	AT4G12430
ABF1	AT1G61890
ABF1	AT1G29660
ABF1	AT4G14310
ABF1	AT4G28290
ABF1	AT4G39985
ABF1	AT1G64710
ABF1	AT3G21865
ABF1	AT1G15340
ABF1	AT2G19802
ABF1	AT1G55760
ABF1	AT1G02813
ABF1	AT2G46670
ABF1	AT2G15970
ABF1	AT3G08940
ABF1	AT3G24518
ABF1	AT4G36740
ABF1	AT5G66700
ABF1	AT1G09950
ABF1	AT5G15950
ABF1	AT1G55265
ABF1	AT1G69570
ABF1	AT1G35780
ABF1	AT1G70280
ABF1	AT1G09173
ABF1	AT3G61610
ABF1	AT3G03375
ABF1	AT4G10820
ABF1	AT2G26350
ABF1	AT4G24480
ABF1	AT2G28890
ABF1	AT5G11110
ABF1	AT2G45910
ABF1	AT1G53560
ABF1	AT1G68440
ABF1	AT1G70209
ABF1	AT1G09520
ABF1	AT1G22190
ABF1	AT2G17560
ABF1	AT3G47290
ABF1	AT3G17790
ABF1	AT2G42790
ABF1	AT1G58270
ABF1	AT5G26340
ABF1	AT5G20890
ABF1	AT5G06790
ABF1	AT4G29330
ABF1	AT1G23860
ABF1	AT1G19870
ABF1	AT3G16050
ABF1	AT5G43150
ABF1	AT4G18140
ABF1	AT4G35500
ABF1	AT1G49650
ABF1	AT1G62570
ABF1	AT2G47430
ABF1	AT2G18700
ABF1	AT3G08745
ABF1	AT5G65100
ABF1	AT3G15790
ABF1	AT1G07573
ABF1	AT5G24930
ABF1	AT3G52800
ABF1	AT1G08297
ABF1	AT2G43020
ABF1	AT3G63030
ABF1	AT4G09665
ABF1	AT5G29000
ABF1	AT5G63790
ABF1	AT3G30380
ABF1	AT2G23430
ABF1	AT5G20190
ABF1	AT2G28105
ABF1	AT5G54510
ABF1	AT5G07675
ABF1	AT4G11560
ABF1	AT1G07870
ABF1	AT1G01660
ABF1	AT1G19000
ABF1	AT4G27410
ABF1	AT1G69010
ABF1	AT2G35680
ABF1	AT2G18860
ABF1	AT3G59490
ABF1	AT1G24260
ABF1	AT1G09293
ABF1	AT3G15520
ABF1	AT4G28230
ABF1	AT4G13530
ABF1	AT5G47640
ABF1	AT5G59570
ABF1	AT2G45300
ABF1	AT4G38060
ABF1	AT5G67230
ABF1	AT5G64210
ABF1	AT5G06220
ABF1	AT2G30870
ABF1	AT5G54300
ABF1	AT2G18550
ABF1	AT3G12480
ABF1	AT4G32020
ABF1	AT2G46830
ABF1	AT5G15570
ABF1	AT2G22790
ABF1	AT3G03630
ABF1	AT2G09380
ABF1	AT1G48953
ABF1	AT1G68490
ABF1	AT1G15670
ABF1	AT2G17120
ABF1	AT4G30780
ABF1	AT4G09395
ABF1	AT5G20700
ABF1	AT1G30630
ABF1	AT1G13640
ABF1	AT5G16110
ABF1	AT3G05630
ABF1	AT2G36270
ABF1	AT1G71340
ABF1	AT5G46170
ABF1	AT1G67960
ABF1	AT5G06600
ABF1	AT3G50830
ABF1	AT4G25670
ABF1	AT5G38480
ABF1	AT2G45650
ABF1	AT3G01510
ABF1	AT1G71080
ABF1	AT4G16765
ABF1	AT3G05605
ABF1	AT1G80110
ABF1	AT3G28695
ABF1	AT3G54000
ABF1	AT3G16857
ABF1	AT4G30200
ABF1	AT5G47180
ABF1	AT5G57390
ABF1	AT1G69120
ABF1	AT4G01280
ABF1	AT4G32750
ABF1	AT1G74560
ABF1	AT1G18735
ABF1	AT5G09565
ABF1	AT3G47510
ABF1	AT2G39450
ABF1	AT3G47610
ABF1	AT2G45590
ABF1	AT3G18350
ABF1	AT3G24050
ABF1	AT4G19230
ABF1	AT3G08430
ABF1	AT1G12580
ABF1	AT3G47490
ABF1	AT3G04240
ABF1	AT3G02550
ABF1	AT2G27950
ABF1	AT5G02230
ABF1	AT1G19350
ABF1	AT1G77280
ABF1	AT4G15233
ABF1	AT2G01570
ABF1	AT2G18560
ABF1	AT4G02370
ABF1	AT4G32290
ABF1	AT4G09065
ABF1	AT4G15480
ABF1	AT4G02280
ABF1	AT5G11090
ABF1	AT5G25220
ABF1	AT1G70920
ABF1	AT2G28560
ABF1	AT1G01550
ABF1	AT4G12130
ABF1	AT5G15700
ABF1	AT1G44110
ABF1	AT4G24740
ABF1	AT3G08720
ABF1	AT5G64430
ABF1	AT3G05425
ABF1	AT5G64840
ABF1	AT1G52990
ABF1	AT1G09307
ABF1	AT1G03780
ABF1	AT2G19810
ABF1	AT3G05945
ABF1	AT5G60680
ABF1	AT5G18610
ABF1	AT3G27170
ABF1	AT4G05010
ABF1	AT3G22436
ABF1	AT5G16560
ABF1	AT2G39800
ABF1	AT1G11840
ABF1	AT3G08230
ABF1	AT3G53420
ABF1	AT4G12910
ABF1	AT1G67310
ABF1	AT4G01940
ABF1	AT5G05870
ABF1	AT1G01480
ABF1	AT1G23050
ABF1	AT2G23290
ABF1	AT5G44110
ABF1	AT3G13600
ABF1	AT4G07250
ABF1	AT3G21890
ABF1	AT5G66800
ABF1	AT5G11060
ABF1	AT1G78710
ABF1	AT5G60360
ABF1	AT1G27930
ABF1	AT2G23790
ABF1	AT1G53570
ABF1	AT1G13740
ABF1	AT3G62260
ABF1	AT1G63720
ABF1	AT1G75080
ABF1	AT1G78070
ABF1	AT1G80460
ABF1	AT2G31980
ABF1	AT4G29905
ABF1	AT1G49450
ABF1	AT1G06607
ABF1	AT1G01060
ABF1	AT3G60540
ABF1	AT2G29090
ABF1	AT3G21320
ABF1	AT4G37800
ABF1	AT4G33530
ABF1	AT1G55160
ABF1	AT1G80480
ABF1	AT3G30210
ABF1	AT1G64460
ABF1	AT5G46410
ABF1	AT1G17550
ABF1	AT5G52310
ABF1	AT1G52880
ABF1	AT3G11020
ABF1	AT3G02605
ABF1	AT4G01720
ABF1	AT5G46910
ABF1	AT5G49440
ABF1	AT5G03955
ABF1	AT1G56290
ABF1	AT1G77780
ABF1	AT5G35460
ABF1	AT5G61020
ABF1	AT5G09085
ABF1	AT4G19220
ABF1	AT2G33700
ABF1	AT1G69270
ABF1	AT2G47470
ABF1	AT1G05473
ABF1	AT3G17680
ABF1	AT2G31780
ABF1	AT3G24840
ABF1	AT2G46500
ABF1	AT1G07420
ABF1	AT2G36320
ABF1	AT2G02070
ABF1	AT1G32640
ABF1	AT1G02400
ABF1	AT1G21590
ABF1	AT2G37170
ABF1	AT2G46800
ABF1	AT3G60520
ABF1	AT4G34870
ABF1	AT4G04020
ABF1	AT5G12150
ABF1	AT5G41071
ABF1	AT1G66180
ABF1	AT5G62820
ABF1	AT4G32105
ABF1	AT4G34320
ABF1	AT5G67030
ABF1	AT4G16380
ABF1	AT2G18230
ABF1	AT5G03285
ABF1	AT4G22590
ABF1	AT5G63700
ABF1	AT3G57230
ABF1	AT3G16720
ABF1	AT1G09250
ABF1	AT5G18700
ABF1	AT4G24231
ABF1	AT1G06570
ABF1	AT3G27090
ABF1	AT1G73480
ABF1	AT3G60150
ABF1	AT4G15110
ABF1	AT5G37260
ABF1	AT5G00795
ABF1	AT1G77000
ABF1	AT2G23980
ABF3	AT1G05100
ABF3	AT4G14310
ABF3	AT1G29660
ABF3	AT5G60850
ABF3	AT4G37690
ABF3	AT1G69480
ABF3	AT1G19490
ABF3	AT2G04350
ABF3	AT2G36270
ABF3	AT1G68990
ABF3	AT2G09915
ABF3	AT2G22790
ABF3	AT4G01026
ABF3	AT5G17990
ABF3	AT3G51890
ABF3	AT1G06570
ABF3	AT1G58520
ABF3	AT4G10820
ABF3	AT5G59570
ABF3	AT5G59550
ABF3	AT1G03780
ABF3	AT3G01665
ABF3	AT1G56600
ABF3	AT3G05630
ABF3	AT2G35950
ABF3	AT4G12420
ABF3	AT1G07870
ABF3	AT2G29090
ABF3	AT5G13730
ABF3	AT5G02265
ABF3	AT3G47610
ABF3	AT5G65990
ABF3	AT2G34720
ABF3	AT5G48610
ABF3	AT5G51980
ABF3	AT3G09365
ABF3	AT3G03630
ABF3	AT3G19580
ABF3	AT2G39450
ABF3	AT2G29740
ABF3	AT2G35290
ABF3	AT3G51980
ABF3	AT5G58870
ABF3	AT1G02660
ABF3	AT5G27920
ABF3	AT4G09755
ABF3	AT1G80480
ABF3	AT5G07855
ABF3	AT1G67310
ABF3	AT2G45590
ABF3	AT5G03070
ABF3	AT3G56270
ABF3	AT5G58150
ABF3	AT4G36860
ABF3	AT3G11690
ABF3	AT5G07355
ABF3	AT5G09620
ABF3	AT1G09950
ABF3	AT5G62220
ABF3	AT2G21820
ABF3	AT5G00995
ABF3	AT3G61890
ABF3	AT2G46670
ABF3	AT1G03290
ABF3	AT2G08750
ABF3	AT3G14067
ABF3	AT4G08980
ABF3	AT1G62480
ABF3	AT3G06670
ABF3	AT3G50790
ABF3	AT4G11220
ABF3	AT4G14490
ABF3	AT1G05523
ABF3	AT1G01830
ABF3	AT1G17550
ABF3	AT3G24090
ABF3	AT2G45600
ABF3	AT1G23860
ABF3	AT3G20250
ABF3	AT5G09645
ABF3	AT5G02810
ABF3	AT3G46630
ABF3	AT2G31980
ABF3	AT3G47290
ABF3	AT4G10730
ABF3	AT1G80300
ABF3	AT4G29190
ABF3	AT3G03005
ABF3	AT3G11020
ABF3	AT3G16050
ABF3	AT1G67360
ABF3	AT3G01510
ABF3	AT4G02280
ABF3	AT4G11350
ABF3	AT4G37420
ABF3	AT2G19802
ABF3	AT5G67220
ABF3	AT1G17500
ABF3	AT3G18350
ABF3	AT5G45580
ABF3	AT1G13640
ABF3	AT5G16750
ABF3	AT1G73480
ABF3	AT5G38300
ABF3	AT3G15520
ABF3	AT2G25880
ABF3	AT3G27330
ABF3	AT1G71080
ABF3	AT1G18100
ABF3	AT5G18570
ABF3	AT3G12280
ABF3	AT5G07015
ABF3	AT4G17080
ABF3	AT1G04690
ABF3	AT5G18830
ABF3	AT3G12300
ABF3	AT1G01240
ABF3	AT1G01580
ABF3	AT3G26440
ABF3	AT1G22770
ABF3	AT3G55820
ABF3	AT1G50450
ABF3	AT3G14590
ABF3	AT3G50060
ABF3	AT1G71340
ABF3	AT5G03945
ABF3	AT4G33530
ABF3	AT1G10230
ABF3	AT3G27170
ABF3	AT4G01120
ABF3	AT3G26539
ABF3	AT4G01280
ABF3	AT1G32410
ABF3	AT1G18940
ABF3	AT5G10920
ABF3	AT2G01570
ABF3	AT4G32290
ABF3	AT4G36590
ABF3	AT1G17370
ABF3	AT4G25490
ABF3	AT5G27670
ABF3	AT5G22820
ABF3	AT4G27840
ABF3	AT5G66400
ABF3	AT5G09170
ABF3	AT2G41700
ABF3	AT5G55840
ABF3	AT1G63420
ABF3	AT1G32550
ABF3	AT4G30780
ABF3	AT5G45630
ABF3	AT5G02960
ABF3	AT5G67360
ABF3	AT3G05820
ABF3	AT1G75060
ABF3	AT4G04690
ABF3	AT1G42990
ABF3	AT1G69640
ABF3	AT3G61630
ABF3	AT1G53460
ABF3	AT3G59220
ABF3	AT5G29000
ABF3	AT5G25040
ABF3	AT2G09380
ABF3	AT4G17690
ABF3	AT1G44446
ABF3	AT1G77250
ABF3	AT2G47470
ABF3	AT5G09035
ABF3	AT5G57890
ABF3	AT5G66780
ABF3	AT2G32930
ABF3	AT4G11560
ABF3	AT3G43110
ABF3	AT5G58760
ABF3	AT4G03560
ABF3	AT5G51560
ABF3	AT4G11600
ABF3	AT2G46830
ABF3	AT2G20980
ABF3	AT3G49590
ABF3	AT3G03341
ABF3	AT5G09695
ABF3	AT5G06090
ABF3	AT5G15500
ABF3	AT5G66460
ABF3	AT4G00730
ABF3	AT5G15700
ABF3	AT1G74770
ABF3	AT5G35460
ABF3	AT5G11960
ABF3	AT5G58650
ABF3	AT1G01490
ABF3	AT5G09585
ABF3	AT4G36740
ABF3	AT3G01820
ABF3	AT2G33280
ABF3	AT3G62700
ABF3	AT4G18020
ABF3	AT1G68190
ABF3	AT5G64170
ABF3	AT4G40065
ABF3	AT5G11700
ABF3	AT1G77800
ABF3	AT2G40970
ABF3	AT5G64430
ABF3	AT3G03790
ABF3	AT3G14890
ABF3	AT4G12430
ABF3	AT2G02710
ABF3	AT5G16620
ABF3	AT2G15530
ABF3	AT3G63060
ABF3	AT5G01475
ABF3	AT3G05425
ABF3	AT2G16250
ABF3	AT1G48830
ABF3	AT2G18860
ABF3	AT3G62690
ABF3	AT1G01480
ABF3	AT4G07865
ABF3	AT1G27930
ABF3	AT3G55870
ABF3	AT3G24840
ABF3	AT1G18890
ABF3	AT2G24150
ABF3	AT1G70370
ABF3	AT5G61370
ABF3	AT4G34000
ABF3	AT4G40010
ABF3	AT2G05075
ABF3	AT2G46420
ABF3	AT3G51895
ABF3	AT1G66560
ABF3	AT5G37540
ABF3	AT4G36380
ABF3	AT3G56360
ABF3	AT5G66580
ABF3	AT1G74440
ABF3	AT5G47610
ABF3	AT3G49790
ABF3	AT4G21440
ABF3	AT1G17940
ABF3	AT3G12740
ABF3	AT4G39360
ABF3	AT2G22426
ABF3	AT3G10410
ABF3	AT3G22380
ABF3	AT2G41870
ABF3	AT5G17240
ABF3	AT2G17680
ABF3	AT4G29160
ABF3	AT5G15280
ABF3	AT2G46270
ABF3	AT1G78040
ABF3	AT1G59640
ABF3	AT3G62260
ABF3	AT1G69490
ABF3	AT1G30120
ABF3	AT3G63430
ABF3	AT3G56880
ABF3	AT1G68440
ABF3	AT2G29660
ABF3	AT3G55580
ABF3	AT1G70480
ABF3	AT1G02813
ABF3	AT2G45820
ABF3	AT4G05020
ABF3	AT3G54680
ABF3	AT2G25460
ABF3	AT4G24480
ABF3	AT5G01880
ABF3	AT1G05627
ABF3	AT3G13700
ABF3	AT4G18140
ABF3	AT5G09405
ABF3	AT3G51750
ABF3	AT3G02410
ABF3	AT3G15790
ABF3	AT2G06990
ABF3	AT1G32640
ABF3	AT3G08430
ABF3	AT2G38090
ABF3	AT3G15280
ABF3	AT4G33905
ABF3	AT2G46500
ABF3	AT3G55840
ABF3	AT4G38932
ABF3	AT4G39210
ABF3	AT1G60140
ABF3	AT1G12420
ABF3	AT2G24100
ABF3	AT2G33570
ABF3	AT3G03035
ABF3	AT3G04775
ABF3	AT2G32415
ABF3	AT1G53170
ABF3	AT2G22660
ABF3	AT2G31130
ABF3	AT1G27050
ABF3	AT5G44110
ABF3	AT3G48530
ABF3	AT3G03685
ABF3	AT3G04040
ABF3	AT4G26690
ABF3	AT3G48800
ABF3	AT5G46910
ABF3	AT1G74840
ABF3	AT3G09415
ABF3	AT1G45249
ABF3	AT4G18700
ABF3	AT3G47490
ABF3	AT4G37790
ABF3	AT1G72820
ABF3	AT1G02065
ABF3	AT3G20820
ABF3	AT1G16840
ABF3	AT5G15600
ABF3	AT3G62420
ABF3	AT3G46450
ABF3	AT4G09500
ABF3	AT5G67290
ABF3	AT3G60190
ABF3	AT4G35190
ABF3	AT1G28350
ABF3	AT3G62090
ABF3	AT5G64735
ABF3	AT3G21865
ABF3	AT5G50720
ABF3	AT5G49690
ABF3	AT1G79520
ABF3	AT3G10985
ABF3	AT4G25470
ABF3	AT2G45730
ABF3	AT3G23440
ABF3	AT1G75760
ABF3	AT2G01140
ABF3	AT5G05870
ABF3	AT2G18230
ABF3	AT4G33625
ABF3	AT1G52590
ABF3	AT1G16730
ABF3	AT3G03805
ABF3	AT1G80820
ABF3	AT4G05100
ABF3	AT1G08087
ABF3	AT3G02395
ABF3	AT3G56080
ABF3	AT4G37470
ABF3	AT1G52680
ABF3	AT1G21980
ABF3	AT3G01225
ABF3	AT1G80460
ABF3	AT3G24929
ABF3	AT2G20725
ABF3	AT1G27350
ABF3	AT5G06035
ABF3	AT4G23040
ABF3	AT1G16150
ABF3	AT2G01490
ABF3	AT3G01580
ABF3	AT5G06600
ABF3	AT5G03204
ABF3	AT3G22840
ABF3	AT5G61530
ABF3	AT1G30500
ABF3	AT4G17550
ABF3	AT5G59960
ABF3	AT2G20890
ABF3	AT4G14540
ABF3	AT4G38330
ABF3	AT4G38290
ABF3	AT1G48410
ABF3	AT5G67030
ABF3	AT2G43320
ABF3	AT3G56320
ABF3	AT3G21890
ABF3	AT1G19350
ABF3	AT1G04513
ABF3	AT3G54040
ABF3	AT5G04590
ABF3	AT1G67960
ABF3	AT3G27870
ABF3	AT5G63700
ABF3	AT5G47010
ABF3	AT2G38820
ABF3	AT5G20190
ABF3	AT2G46800
ABF3	AT2G41900
ABF3	AT2G43240
ABF3	AT5G13760
ABF3	AT4G33650
ABF3	AT5G22740
ABF3	AT1G75810
ABF3	AT1G67880
ABF3	AT5G58900
ABF3	AT5G63970
ABF3	AT1G80110
ABF3	AT2G47730
ABF3	AT4G01060
ABF3	AT1G11720
ABF3	AT2G46370
ABF3	AT4G36730
ABF3	AT1G01430
ABF3	AT1G01720
ABF3	AT4G25480
ABF3	AT2G42970
ABF3	AT4G39720
ABF3	AT3G19030
ABF3	AT1G64110
ABF3	AT1G55760
ABF3	AT3G17520
ABF3	AT4G37260
ABF3	AT2G32510
ABF3	AT1G07500
ABF3	AT3G58750
ABF3	AT4G32930
ABF3	AT4G28030
ABF3	AT1G18460
ABF3	AT4G15236
ABF3	AT3G01975
ABF3	AT3G48115
ABF3	AT1G44110
ABF3	AT1G16290
ABF3	AT1G23070
ABF3	AT3G12480
ABF3	AT3G17680
ABF3	AT5G63160
ABF3	AT5G25220
ABF3	AT2G09535
ABF3	AT1G35780
ABF3	AT5G65310
ABF3	AT1G04985
ABF3	AT1G04830
ABF3	AT3G25700
ABF3	AT1G10090
ABF3	AT1G19660
ABF3	AT3G49870
ABF3	AT5G17490
ABF3	AT1G22882
ABF3	AT4G08965
ABF3	AT2G31230
ABF3	AT1G20870
ABF3	AT2G37630
ABF3	AT3G04120
ABF3	AT3G54000
ABF3	AT3G12700
ABF3	AT1G01470
ABF3	AT5G06220
ABF3	AT4G28440
ABF3	AT1G04000
ABF3	AT3G08960
ABF3	AT1G65830
ABF3	AT4G00305
ABF3	AT1G10560
ABF3	AT1G29330
ABF3	AT1G07733
ABF3	AT2G29380
ABF3	AT5G13090
ABF3	AT4G17720
ABF3	AT3G60780
ABF3	AT2G40004
ABF3	AT1G07843
ABF3	AT2G09605
ABF3	AT2G45420
ABF3	AT2G18170
ABF3	AT5G01720
ABF3	AT5G40645
ABF3	AT3G20300
ABF3	AT3G29320
ABF3	AT3G04240
ABF3	AT2G38410
ABF3	AT2G22470
ABF3	AT5G01810
ABF3	AT4G29330
ABF3	AT5G16710
ABF3	AT1G15175
ABF3	AT5G57590
ABF3	AT4G31830
ABF3	AT3G15200
ABF3	AT1G19835
ABF3	AT2G20370
ABF3	AT3G51550
ABF3	AT4G00700
ABF3	AT5G61020
ABF3	AT2G46640
ABF3	AT1G07430
ABF3	AT3G16990
ABF3	AT3G17790
ABF3	AT1G14530
ABF3	AT5G52510
ABF3	AT5G55670
ABF3	AT4G00810
ABF3	AT5G05200
ABF3	AT3G05215
ABF3	AT5G09430
ABF3	AT4G40060
ABF3	AT1G79460
ABF3	AT5G59140
ABF3	AT3G58450
ABF4	AT5G48610
ABF4	AT1G05100
ABF4	AT5G60850
ABF4	AT1G69480
ABF4	AT4G01026
ABF4	AT2G29740
ABF4	AT4G37690
ABF4	AT5G17990
ABF4	AT4G14310
ABF4	AT5G59570
ABF4	AT1G07870
ABF4	AT1G69000
ABF4	AT2G36270
ABF4	AT1G19490
ABF4	AT3G51890
ABF4	AT2G39450
ABF4	AT5G59550
ABF4	AT2G04350
ABF4	AT4G36740
ABF4	AT5G07855
ABF4	AT1G03290
ABF4	AT1G06570
ABF4	AT1G56600
ABF4	AT5G65990
ABF4	AT1G80480
ABF4	AT1G58520
ABF4	AT3G12280
ABF4	AT3G51980
ABF4	AT2G22790
ABF4	AT5G51980
ABF4	AT1G02660
ABF4	AT2G09915
ABF4	AT4G36600
ABF4	AT3G01510
ABF4	AT2G34720
ABF4	AT5G15700
ABF4	AT3G05630
ABF4	AT1G16150
ABF4	AT4G10820
ABF4	AT5G45580
ABF4	AT5G13730
ABF4	AT5G02265
ABF4	AT3G56270
ABF4	AT5G00995
ABF4	AT2G45590
ABF4	AT2G35950
ABF4	AT3G61890
ABF4	AT5G09620
ABF4	AT3G03630
ABF4	AT1G01240
ABF4	AT1G67310
ABF4	AT5G49280
ABF4	AT2G29090
ABF4	AT3G06670
ABF4	AT5G03070
ABF4	AT3G26440
ABF4	AT4G36860
ABF4	AT3G19580
ABF4	AT1G23860
ABF4	AT1G32550
ABF4	AT3G09365
ABF4	AT2G25880
ABF4	AT5G62220
ABF4	AT3G47290
ABF4	AT3G59220
ABF4	AT3G27330
ABF4	AT3G47610
ABF4	AT1G09950
ABF4	AT3G48800
ABF4	AT4G10730
ABF4	AT2G46680
ABF4	AT5G51560
ABF4	AT5G27920
ABF4	AT4G17080
ABF4	AT5G64170
ABF4	AT1G32410
ABF4	AT3G05425
ABF4	AT5G09170
ABF4	AT3G12300
ABF4	AT4G01280
ABF4	AT4G11220
ABF4	AT3G18350
ABF4	AT4G38810
ABF4	AT2G20980
ABF4	AT2G40860
ABF4	AT3G01665
ABF4	AT3G22380
ABF4	AT5G25240
ABF4	AT3G03790
ABF4	AT3G20250
ABF4	AT3G15790
ABF4	AT4G16660
ABF4	AT5G18570
ABF4	AT3G43110
ABF4	AT1G73480
ABF4	AT1G18100
ABF4	AT4G01120
ABF4	AT5G58160
ABF4	AT3G46630
ABF4	AT3G11690
ABF4	AT3G15520
ABF4	AT3G03805
ABF4	AT4G37420
ABF4	AT2G21820
ABF4	AT1G13640
ABF4	AT3G16050
ABF4	AT4G12420
ABF4	AT2G45610
ABF4	AT5G25040
ABF4	AT1G04690
ABF4	AT4G33530
ABF4	AT3G27170
ABF4	AT3G55830
ABF4	AT1G01830
ABF4	AT3G29320
ABF4	AT2G04015
ABF4	AT1G17550
ABF4	AT3G50800
ABF4	AT5G29000
ABF4	AT2G33380
ABF4	AT5G58650
ABF4	AT5G66460
ABF4	AT3G14067
ABF4	AT5G45630
ABF4	AT5G23850
ABF4	AT3G56080
ABF4	AT4G24480
ABF4	AT5G02810
ABF4	AT5G18830
ABF4	AT4G25490
ABF4	AT1G27921
ABF4	AT5G09035
ABF4	AT1G67960
ABF4	AT4G32290
ABF4	AT1G27050
ABF4	AT1G05527
ABF4	AT1G80290
ABF4	AT4G29200
ABF4	AT1G71340
ABF4	AT2G09380
ABF4	AT4G03560
ABF4	AT5G07015
ABF4	AT3G63060
ABF4	AT4G40065
ABF4	AT1G75760
ABF4	AT4G39360
ABF4	AT4G17690
ABF4	AT4G18700
ABF4	AT1G22600
ABF4	AT1G01580
ABF4	AT5G01810
ABF4	AT4G02280
ABF4	AT2G40008
ABF4	AT1G71080
ABF4	AT3G05820
ABF4	AT5G57890
ABF4	AT1G18940
ABF4	AT1G32640
ABF4	AT2G24150
ABF4	AT3G22845
ABF4	AT5G09695
ABF4	AT5G35460
ABF4	AT3G03005
ABF4	AT5G11970
ABF4	AT1G63420
ABF4	AT1G22770
ABF4	AT5G16750
ABF4	AT3G24090
ABF4	AT2G24100
ABF4	AT2G22426
ABF4	AT1G02030
ABF4	AT1G67360
ABF4	AT4G21270
ABF4	AT5G09590
ABF4	AT1G50450
ABF4	AT2G06990
ABF4	AT3G54000
ABF4	AT4G05020
ABF4	AT1G48830
ABF4	AT1G10230
ABF4	AT5G02960
ABF4	AT5G09645
ABF4	AT1G11720
ABF4	AT2G35290
ABF4	AT4G21440
ABF4	AT1G42990
ABF4	AT3G11020
ABF4	AT3G14590
ABF4	AT3G03341
ABF4	AT1G03790
ABF4	AT3G50060
ABF4	AT2G31980
ABF4	AT5G15600
ABF4	AT2G29660
ABF4	AT5G58760
ABF4	AT1G18900
ABF4	AT1G09180
ABF4	AT4G14490
ABF4	AT3G08430
ABF4	AT1G28360
ABF4	AT2G02710
ABF4	AT1G17940
ABF4	AT4G04690
ABF4	AT4G11570
ABF4	AT4G27840
ABF4	AT3G49590
ABF4	AT4G35190
ABF4	AT2G32415
ABF4	AT1G78040
ABF4	AT3G55580
ABF4	AT1G77250
ABF4	AT1G68190
ABF4	AT1G10560
ABF4	AT5G66780
ABF4	AT1G19350
ABF4	AT2G47760
ABF4	AT3G13720
ABF4	AT3G24929
ABF4	AT5G04590
ABF4	AT1G44446
ABF4	AT4G00305
ABF4	AT5G63700
ABF4	AT2G46420
ABF4	AT4G18020
ABF4	AT1G17370
ABF4	AT1G01480
ABF4	AT1G65520
ABF4	AT3G62260
ABF4	AT1G15175
ABF4	AT5G47610
ABF4	AT5G62480
ABF4	AT5G64430
ABF4	AT4G33905
ABF4	AT5G11700
ABF4	AT5G67220
ABF4	AT5G65305
ABF4	AT2G46270
ABF4	AT5G01475
ABF4	AT1G80460
ABF4	AT4G40010
ABF4	AT5G01720
ABF4	AT4G12910
ABF4	AT1G78995
ABF4	AT3G48115
ABF4	AT4G11350
ABF4	AT4G12430
ABF4	AT3G60540
ABF4	AT1G02065
ABF4	AT1G08673
ABF4	AT1G12420
ABF4	AT4G25470
ABF4	AT2G46830
ABF4	AT3G24840
ABF4	AT1G70370
ABF4	AT4G18140
ABF4	AT5G53290
ABF4	AT1G69490
ABF4	AT2G18340
ABF4	AT4G00700
ABF4	AT4G07865
ABF4	AT4G38290
ABF4	AT5G10730
ABF4	AT4G05100
ABF4	AT1G72820
ABF4	AT5G17490
ABF4	AT3G10985
ABF4	AT3G17680
ABF4	AT2G25460
ABF4	AT3G01580
ABF4	AT2G38090
ABF4	AT3G02395
ABF4	AT1G09210
ABF4	AT1G68430
ABF4	AT3G12480
ABF4	AT4G11600
ABF4	AT2G18860
ABF4	AT1G02813
ABF4	AT2G32510
ABF4	AT4G34000
ABF4	AT4G26690
ABF4	AT4G29330
ABF4	AT2G18230
ABF4	AT3G15280
ABF4	AT1G17110
ABF4	AT1G07843
ABF4	AT3G14890
ABF4	AT1G02650
ABF4	AT5G65630
ABF4	AT1G74840
ABF4	AT3G56320
ABF4	AT1G75080
ABF4	AT4G06390
ABF4	AT5G13760
ABF4	AT5G67030
ABF4	AT2G41870
ABF4	AT1G21790
ABF4	AT3G53170
ABF4	AT5G37540
ABF4	AT3G49790
ABF4	AT4G09500
ABF4	AT5G52200
ABF4	AT1G07200
ABF4	AT1G80080
ABF4	AT1G64110
ABF4	AT5G06220
ABF4	AT5G53280
ABF4	AT2G47470
ABF4	AT3G21865
ABF4	AT2G41900
ABF4	AT5G50720
ABF4	AT1G74780
ABF4	AT2G39250
ABF4	AT1G45249
ABF4	AT1G70310
ABF4	AT4G01060
ABF4	AT5G13100
ABF4	AT3G25700
ABF4	AT1G74450
ABF4	AT3G08745
ABF4	AT3G11910
ABF4	AT3G03035
ABF4	AT5G61020
ABF4	AT1G53280
ABF4	AT1G79030
ABF4	AT3G63430
ABF4	AT5G22740
ABF4	AT5G20190
ABF4	AT5G67290
ABF4	AT1G01720
ABF4	AT5G54860
ABF4	AT5G67360
ABF4	AT3G05800
ABF4	AT3G58750
ABF4	AT3G62690
ABF4	AT5G58870
ABF4	AT2G20370
ABF4	AT5G17240
ABF4	AT4G36380
ABF4	AT4G08980
ABF4	AT4G26210
ABF4	AT5G55840
ABF4	AT2G46370
ABF4	AT1G50000
ABF4	AT2G18700
ABF4	AT1G19660
ABF4	AT2G18550
ABF4	AT3G04775
ABF4	AT3G48970
ABF4	AT4G08965
ABF4	AT4G37260
ABF4	AT2G18876
ABF4	AT3G09665
ABF4	AT3G46450
ABF4	AT2G43240
ABF4	AT1G60140
ABF4	AT5G39620
ABF4	AT5G03204
ABF4	AT5G16710
ABF4	AT5G20700
ABF4	AT1G16840
ABF4	AT1G30120
ABF4	AT2G46170
ABF4	AT3G49810
ABF4	AT1G18870
ABF4	AT1G80110
ABF4	AT4G31750
ABF4	AT5G08680
ABF4	AT5G38300
ABF4	AT1G62480
ABF4	AT3G04240
ABF4	AT4G07250
ABF4	AT3G16990
ABF4	AT4G00570
ABF4	AT3G10410
ABF4	AT3G47640
ABF4	AT1G77800
ABF4	AT4G23040
ABF4	AT4G39210
ABF4	AT3G62700
ABF4	AT5G03940
ABF4	AT2G20250
ABF4	AT5G06970
ABF4	AT1G10410
ABF4	AT2G28640
ABF4	AT5G37485
ABF4	AT5G52510
ABF4	AT3G05215
ABF4	AT2G22470
ABF4	AT3G22670
ABF4	AT5G15500
ABF4	AT1G21980
ABF4	AT3G51750
ABF4	AT5G05870
ABF4	AT5G07675
ABF4	AT1G64460
ABF4	AT3G56360
ABF4	AT4G14540
ABF4	AT5G15280
ABF4	AT5G44110
ABF4	AT1G16290
ABF4	AT3G08125
ABF4	AT4G15236
ABF4	AT4G37470
ABF4	AT3G20820
ABF4	AT3G23440
ABF4	AT1G23070
ABF4	AT2G43320
ABF4	AT4G30960
ABF4	AT5G05480
ABF4	AT3G23910
ABF4	AT4G04020
ABF4	AT1G53460
ABF4	AT5G46410
ABF4	AT1G44110
ABF4	AT4G34870
ABF4	AT5G65280
ABF4	AT4G18520
ABF4	AT1G07430
ABF4	AT5G22940
ABF4	AT1G19000
ABF4	AT4G25480
ABF4	AT4G39730
ABF4	AT5G10070
ABF4	AT3G58450
ABF4	AT5G58900
ABF4	AT2G45420
ABF4	AT1G30500
ABF4	AT1G35780
ABF4	AT3G01820
ABF4	AT1G16730
ABF4	AT1G05627
ABF4	AT2G16250
ABF4	AT3G16857
ABF4	AT3G07255
ABF4	AT4G15110
ABF4	AT1G48000
ABF4	AT1G69570
ABF4	AT1G07500
ABF4	AT3G01095
ABF4	AT1G03590
ABF4	AT5G12043
ABF4	AT3G04685
ABF4	AT1G19870
ABF4	AT5G47120
ABF4	AT2G33280
ABF4	AT2G45650
ABF4	AT1G19835
ABF4	AT4G16765
ABF4	AT1G17380
ABF4	AT2G26350
ABF4	AT2G31130
ABF4	AT2G03240
ABF4	AT2G32940
ABF4	AT4G19420
ABF4	AT1G20900
ABF4	AT3G55850
ABF4	AT5G06600
ABF4	AT1G10090
ABF4	AT1G69270
ABF4	AT2G46500
ABF4	AT3G08630
ABF4	AT4G26760
ABF4	AT3G06780
ABF4	AT5G22730
ABF4	AT1G53170
ABF4	AT1G52590
ABF4	AT5G52570
ABF4	AT3G27870
ABF4	AT3G62090
ABF4	AT5G62820
ABF4	AT4G11140
ABF4	AT4G12130
ABF4	AT2G20080
ABF4	AT2G22010
ABF4	AT3G49870
ABF4	AT5G41460
ABF4	AT5G57030
ABF4	AT1G79520
ABF4	AT5G13820
ABF4	AT2G08735
ABF4	AT2G40970
ABF4	AT3G04040
ABF4	AT3G05835
ABF4	AT5G17760
ABF4	AT5G45307
ABF4	AT5G55400
ABF4	AT3G54020
ABF4	AT4G13530
ABF4	AT2G31230
ABF4	AT4G38060
ABF4	AT5G25220
ABF4	AT2G09535
ABF4	AT2G37630
ABF4	AT4G22920
ABF4	AT3G01225
ABF4	AT5G51910
ABF4	AT2G35680
ABF4	AT4G36490
ABF4	AT2G36580
ABF4	AT5G09610
At5g04760	AT2G15890
At5g04760	AT1G18330
At5g04760	AT4G01026
At5g04760	AT2G48000
At5g04760	AT4G04640
At5g04760	AT5G59570
At5g04760	AT2G16365
At5g04760	AT3G19030
At5g04760	AT3G23880
At5g04760	AT4G30370
At5g04760	AT5G60850
At5g04760	AT1G09530
At5g04760	AT5G58090
At5g04760	AT5G00990
At5g04760	AT2G24540
At5g04760	AT1G14200
At5g04760	AT1G29660
At5g04760	AT1G78830
At5g04760	AT3G56240
At5g04760	AT5G08735
At5g04760	AT2G36830
At5g04760	AT1G23390
At5g04760	AT1G09633
At5g04760	AT1G04137
At5g04760	AT4G09295
At5g04760	AT5G61950
At5g04760	AT1G06570
At5g04760	AT1G70540
At5g04760	AT4G12420
At5g04760	AT2G27490
At5g04760	AT5G02150
At5g04760	AT3G06820
At5g04760	AT1G08087
At5g04760	AT3G16350
At5g04760	AT1G28440
At5g04760	AT1G27290
At5g04760	AT1G61810
At5g04760	AT4G09705
At5g04760	AT5G13730
At5g04760	AT2G13360
At5g04760	AT1G60140
At5g04760	AT1G26800
At5g04760	AT1G53580
At5g04760	AT3G15760
At5g04760	AT2G08750
At5g04760	AT4G37790
At5g04760	AT5G57890
At5g04760	AT4G28350
At5g04760	AT1G07733
At5g04760	AT4G19150
At5g04760	AT5G66330
At5g04760	AT1G68830
At5g04760	AT1G73880
At5g04760	AT2G45600
At5g04760	AT3G51550
At5g04760	AT1G68190
At5g04760	AT3G09365
At5g04760	AT3G12150
At5g04760	AT4G13395
At5g04760	AT4G29940
At5g04760	AT3G61890
At5g04760	AT5G18620
At5g04760	AT3G02745
At5g04760	AT5G51910
At5g04760	AT1G09543
At5g04760	AT4G38050
At5g04760	AT5G05440
At5g04760	AT4G33110
At5g04760	AT5G06085
At5g04760	AT2G28540
At5g04760	AT5G25210
At5g04760	AT2G42160
At5g04760	AT3G23080
At5g04760	AT4G01330
At5g04760	AT1G04673
At5g04760	AT2G44450
At5g04760	AT4G27300
At5g04760	AT2G33830
At5g04760	AT3G09185
At5g04760	AT5G16370
At5g04760	AT3G13405
At5g04760	AT1G03130
At5g04760	AT1G76890
At5g04760	AT2G36050
At5g04760	AT2G25070
At5g04760	AT3G15620
At5g04760	AT5G63650
At5g04760	AT4G24800
At5g04760	AT3G15530
At5g04760	AT5G09035
At5g04760	AT3G62940
At5g04760	AT5G08975
At5g04760	AT1G69570
At5g04760	AT1G11260
At5g04760	AT5G22920
At5g04760	AT3G11690
At5g04760	AT1G66760
At5g04760	AT1G68620
At5g04760	AT2G45680
At5g04760	AT1G55580
At5g04760	AT4G22200
At5g04760	AT5G07005
At5g04760	AT1G20340
At5g04760	AT5G04480
At5g04760	AT1G20010
At5g04760	AT4G09665
At5g04760	AT1G19400
At5g04760	AT5G39050
At5g04760	AT1G06603
At5g04760	AT2G36070
At5g04760	AT4G10820
At5g04760	AT1G15040
At5g04760	AT3G02905
At5g04760	AT1G61370
At5g04760	AT1G10682
At5g04760	AT1G43670
At5g04760	AT2G02710
At5g04760	AT5G04710
At5g04760	AT1G10140
At5g04760	AT5G64570
At5g04760	AT4G35750
At5g04760	AT2G46670
At5g04760	AT1G68440
At5g04760	AT5G09430
At5g04760	AT3G20820
At5g04760	AT2G25900
At5g04760	AT3G04350
At5g04760	AT1G24625
At5g04760	AT3G14067
At5g04760	AT1G46768
At5g04760	AT1G25550
At5g04760	AT5G18850
At5g04760	AT5G61590
At5g04760	AT1G49200
At5g04760	AT2G31980
At5g04760	AT5G59430
At5g04760	AT5G49390
At5g04760	AT5G02230
At5g04760	AT1G14700
At5g04760	AT2G40100
At5g04760	AT3G49590
At5g04760	AT3G21070
At5g04760	AT3G47160
At5g04760	AT4G31070
At5g04760	AT5G25280
At5g04760	AT4G36730
At5g04760	AT4G18140
At5g04760	AT4G14030
At5g04760	AT4G18610
At5g04760	AT1G80380
At5g04760	AT1G19396
At5g04760	AT2G09410
At5g04760	AT3G15351
At5g04760	AT5G01475
At5g04760	AT1G70700
At5g04760	AT3G51920
At5g04760	AT1G13210
At5g04760	AT2G18090
At5g04760	AT5G24530
At5g04760	AT4G09855
At5g04760	AT1G58180
At5g04760	AT4G06425
At5g04760	AT1G49500
At5g04760	AT4G36040
At5g04760	AT1G56700
At5g04760	AT1G03590
At5g04760	AT5G06885
At5g04760	AT1G73480
At5g04760	AT2G22990
At5g04760	AT5G17850
At5g04760	AT3G25410
At5g04760	AT5G25840
At5g04760	AT1G70290
At5g04760	AT1G09173
At5g04760	AT1G29400
At5g04760	AT5G14180
At5g04760	AT3G06380
At5g04760	AT2G29090
At5g04760	AT5G24490
At5g04760	AT5G65110
At5g04760	AT2G41870
At5g04760	AT3G51840
At5g04760	AT5G51550
At5g04760	AT2G45590
At5g04760	AT5G07015
At5g04760	AT1G69160
At5g04760	AT1G71030
At5g04760	AT3G13330
At5g04760	AT1G68020
At5g04760	AT2G20060
At5g04760	AT1G68670
At5g04760	AT2G37170
At5g04760	AT5G03180
At5g04760	AT3G45730
At5g04760	AT1G04280
At5g04760	AT3G21055
At5g04760	AT1G03850
At5g04760	AT1G07980
At5g04760	AT3G52470
At5g04760	AT2G36310
At5g04760	AT5G17300
At5g04760	AT4G25080
At5g04760	AT1G23000
At5g04760	AT3G49810
At5g04760	AT2G32970
At5g04760	AT1G01140
At5g04760	AT5G03200
At5g04760	AT5G09305
At5g04760	AT1G19660
At5g04760	AT2G09355
At5g04760	AT1G29120
At5g04760	AT2G44380
At5g04760	AT3G60190
At5g04760	AT1G66600
At5g04760	AT1G80650
At5g04760	AT1G12440
At5g04760	AT5G24890
At5g04760	AT1G30650
At5g04760	AT3G06080
At5g04760	AT2G03890
At5g04760	AT3G04060
At5g04760	AT4G19660
At5g04760	AT5G41071
At5g04760	AT3G54460
At5g04760	AT5G25240
At5g04760	AT1G04453
At5g04760	AT2G43320
At5g04760	AT3G47470
At5g04760	AT4G32480
At5g04760	AT5G08095
At5g04760	AT1G30825
At5g04760	AT1G73670
At5g04760	AT1G75810
At5g04760	AT3G49790
At5g04760	AT2G01850
At5g04760	AT3G23637
At5g04760	AT5G14105
At5g04760	AT2G06520
At5g04760	AT2G45170
At5g04760	AT1G03780
At5g04760	AT5G11950
At5g04760	AT4G18020
At5g04760	AT1G72810
At5g04760	AT5G11090
At5g04760	AT4G26690
At5g04760	AT1G06157
At5g04760	AT5G22740
At5g04760	AT1G10070
At5g04760	AT1G04560
At5g04760	AT5G40690
At5g04760	AT2G15950
At5g04760	AT1G21920
At5g04760	AT2G17710
At5g04760	AT1G12710
At5g04760	AT1G08827
At5g04760	AT4G29905
At5g04760	AT3G19790
At5g04760	AT1G53730
At5g04760	AT5G08635
At5g04760	AT1G05193
At5g04760	AT5G45890
At5g04760	AT1G78660
At5g04760	AT2G18700
At5g04760	AT4G29103
At5g04760	AT5G47610
At5g04760	AT1G25440
At5g04760	AT4G39790
At5g04760	AT5G02020
At5g04760	AT5G66760
At5g04760	AT1G10690
At5g04760	AT1G09297
At5g04760	AT5G19120
At5g04760	AT1G17850
At5g04760	AT3G08605
At5g04760	AT1G24440
At5g04760	AT3G11030
At5g04760	AT4G34138
At5g04760	AT3G58750
At5g04760	AT3G61460
At5g04760	AT1G80170
At5g04760	AT5G58870
At5g04760	AT5G47450
At5g04760	AT4G16520
At5g04760	AT3G18980
At5g04760	AT1G30350
At5g04760	AT2G31800
At5g04760	AT5G25140
At5g04760	AT1G66280
At5g04760	AT4G37610
At5g04760	AT3G47620
At5g04760	AT2G16660
At5g04760	AT3G08815
At5g04760	AT1G48000
At5g04760	AT4G36970
At5g04760	AT5G65430
At5g04760	AT1G70140
At5g04760	AT2G18660
At5g04760	AT3G51010
At5g04760	AT2G06945
At5g04760	AT5G37850
At5g04760	AT1G04000
At5g04760	AT4G31510
At5g04760	AT1G14185
At5g04760	AT4G36110
At5g04760	AT3G07985
At5g04760	AT4G15545
At5g04760	AT5G10860
At5g04760	AT3G54680
At5g04760	AT3G50480
At5g04760	AT4G33150
At5g04760	AT3G48050
At5g04760	AT5G48620
At5g04760	AT4G32920
At5g04760	AT2G22900
At5g04760	AT5G05850
At5g04760	AT3G52360
At5g04760	AT5G57170
At5g04760	AT3G30775
At5g04760	AT2G07840
At5g04760	AT5G06970
At5g04760	AT5G10945
At5g04760	AT2G39390
At5g04760	AT2G46270
At5g04760	AT4G28030
At5g04760	AT5G64410
At5g04760	AT1G32160
At5g04760	AT2G02080
At5g04760	AT2G16700
At5g04760	AT4G03420
At5g04760	AT2G01860
At5g04760	AT1G15020
At5g04760	AT4G39090
At5g04760	AT3G03035
At5g04760	AT3G16450
At5g04760	AT1G15120
At5g04760	AT5G66568
At5g04760	AT4G12800
At5g04760	AT5G16180
At5g04760	AT1G60550
At5g04760	AT2G20980
At5g04760	AT1G02660
At5g04760	AT3G46585
At5g04760	AT5G01520
At5g04760	AT3G20410
At5g04760	AT1G61520
At5g04760	AT5G23870
At5g04760	AT5G09415
At5g04760	AT2G01570
At5g04760	AT1G49210
At5g04760	AT2G31730
At5g04760	AT2G19810
At5g04760	AT3G57410
At5g04760	AT1G52565
At5g04760	AT1G70310
At5g04760	AT1G09967
At5g04760	AT5G11060
At5g04760	AT4G24230
At5g04760	AT4G30270
At5g04760	AT2G35940
At5g04760	AT2G34160
At5g04760	AT3G45780
At5g04760	AT3G54085
At5g04760	AT2G37470
At5g04760	AT1G51700
At5g04760	AT3G18773
At5g04760	AT4G11355
At5g04760	AT1G17970
At5g04760	AT1G19730
At5g04760	AT5G46110
At5g04760	AT3G62390
At5g04760	AT5G08595
At5g04760	AT1G17345
At5g04760	AT5G02580
At5g04760	AT3G13040
At5g04760	AT2G38410
At5g04760	AT1G72420
At5g04760	AT2G03240
At5g04760	AT3G61060
At5g04760	AT5G15830
At5g04760	AT5G49650
At5g04760	AT3G12700
At5g04760	AT5G00970
At5g04760	AT4G17810
At5g04760	AT1G21100
At5g04760	AT1G22640
At5g04760	AT2G37140
At5g04760	AT3G12300
At5g04760	AT3G47550
At5g04760	AT4G09045
At5g04760	AT5G03040
At5g04760	AT5G06205
At5g04760	AT2G40008
At5g04760	AT3G60450
At5g04760	AT3G47610
At5g04760	AT5G10450
At5g04760	AT5G49440
At5g04760	AT5G08125
At5g04760	AT1G02060
At5g04760	AT5G08655
At5g04760	AT4G09495
At5g04760	AT3G48530
At5g04760	AT5G01275
At5g04760	AT4G06885
At5g04760	AT5G38420
At5g04760	AT1G11910
At5g04760	AT5G58720
At5g04760	AT5G04560
At5g04760	AT4G33460
At5g04760	AT4G09065
At5g04760	AT1G78060
At5g04760	AT1G06037
At5g04760	AT1G63610
At5g04760	AT2G35260
At5g04760	AT5G21940
At5g04760	AT1G67480
At5g04760	AT5G18130
At5g04760	AT5G51790
At5g04760	AT5G67190
At5g04760	AT2G36450
At5g04760	AT5G20250
At5g04760	AT4G05150
At5g04760	AT1G08673
At5g04760	AT1G52980
At5g04760	AT5G39660
At5g04760	AT3G08940
At5g04760	AT3G62410
At5g04760	AT5G14920
At5g04760	AT1G09557
At5g04760	AT5G05455
At5g04760	AT4G27450
At5g04760	AT3G03240
At5g04760	AT2G34680
At5g04760	AT4G37390
At5g04760	AT1G70520
At5g04760	AT3G17770
At5g04760	AT1G69760
At5g04760	AT2G46550
At5g04760	AT5G54960
At5g04760	AT1G80630
At5g04760	AT1G06040
At5g04760	AT1G76180
At5g04760	AT1G19340
At5g04760	AT4G38330
At5g04760	AT2G40970
At5g04760	AT1G05003
At5g04760	AT4G00730
At5g04760	AT4G21270
At5g04760	AT5G08520
At5g04760	AT1G03080
At5g04760	AT1G64080
At5g04760	AT3G27770
At5g04760	AT5G66050
At5g04760	AT4G09445
At5g04760	AT1G76730
At5g04760	AT5G45745
At5g04760	AT2G20180
At5g04760	AT1G32100
At5g04760	AT5G25130
At5g04760	AT1G78960
At5g04760	AT4G12330
At5g04760	AT1G11710
At5g04760	AT5G60270
At5g04760	AT3G57930
At5g04760	AT1G79030
At5g04760	AT4G16780
At5g04760	AT5G63970
At5g04760	AT1G29280
At5g04760	AT3G57800
At5g04760	AT1G03220
At5g04760	AT5G47040
At5g04760	AT3G03990
At5g04760	AT3G50820
At5g04760	AT3G09095
At5g04760	AT2G19582
At5g04760	AT1G09520
At5g04760	AT5G09425
At5g04760	AT3G62700
At5g04760	AT4G34920
At5g04760	AT1G07503
At5g04760	AT2G23170
At5g04760	AT3G07255
At5g04760	AT1G20330
At5g04760	AT5G54940
At5g04760	AT5G51780
At5g04760	AT5G06860
At5g04760	AT1G05100
At5g04760	AT4G23493
At5g04760	AT4G35470
At5g04760	AT5G27670
At5g04760	AT4G28730
At5g04760	AT2G36950
At5g04760	AT1G56590
At5g04760	AT1G22360
At5g04760	AT2G01530
At5g04760	AT5G55970
At5g04760	AT5G49720
At5g04760	AT1G21450
At5g04760	AT5G15860
[truncated: 9,161 more rows]

## Sheet: S5
Table S5. Arabidopsis genes coding for enzymes involved in the flavonoid pathway.
ID	Description	KEGG	Pathway
AT1G24735	S-adenosyl-L-methionine-dependent methyltransferases superfamily protein [KO:K00588] [EC:2.1.1.104]	ath00941	Phenylpropanoids, flavonoids, anthocyanins
AT1G61720	BAN; NAD(P)-binding Rossmann-fold superfamily protein [KO:K08695] [EC:1.3.1.77]	ath00941	Phenylpropanoids, flavonoids, anthocyanins
AT1G67980	CCOAMT; caffeoyl-CoA 3-O-methyltransferase [KO:K00588] [EC:2.1.1.104]	ath00941	Phenylpropanoids, flavonoids, anthocyanins
AT2G19070	SHT; spermidine hydroxycinnamoyl transferase [KO:K13065] [EC:2.3.1.133]	ath00941	Phenylpropanoids, flavonoids, anthocyanins
AT2G30490	C4H; cinnamate-4-hydroxylase [KO:K00487] [EC:1.14.14.91]	ath00941	Phenylpropanoids, flavonoids, anthocyanins
AT2G40890	CYP98A3; cytochrome P450, family 98, subfamily A, polypeptide 3 [KO:K09754] [EC:1.14.14.96]	ath00941	Phenylpropanoids, flavonoids, anthocyanins
AT3G51240	F3H; flavanone 3-hydroxylase [KO:K00475] [EC:1.14.11.9]	ath00941	Phenylpropanoids, flavonoids, anthocyanins
AT3G55120	TT5; Chalcone-flavanone isomerase family protein [KO:K01859] [EC:5.5.1.6]	ath00941	Phenylpropanoids, flavonoids, anthocyanins
AT4G14090	UDP-Glycosyltransferase superfamily protein [KO:K12338] [EC:2.4.1.298]	ath00942	Phenylpropanoids, flavonoids, anthocyanins
AT4G22870	2-oxoglutarate (2OG) and Fe(II)-dependent oxygenase superfamily protein [KO:K05277] [EC:1.14.20.4]	ath00941	Phenylpropanoids, flavonoids, anthocyanins
AT4G22880	LDOX; leucoanthocyanidin dioxygenase [KO:K05277] [EC:1.14.20.4]	ath00941	Phenylpropanoids, flavonoids, anthocyanins
AT4G26220	S-adenosyl-L-methionine-dependent methyltransferases superfamily protein [KO:K00588] [EC:2.1.1.104]	ath00941	Phenylpropanoids, flavonoids, anthocyanins
AT4G34050	CCoAOMT1; S-adenosyl-L-methionine-dependent methyltransferases superfamily protein [KO:K00588] [EC:2.1.1.104]	ath00941	Phenylpropanoids, flavonoids, anthocyanins
AT5G05270	CHIL; Chalcone-flavanone isomerase family protein [KO:K01859] [EC:5.5.1.6]	ath00941	Phenylpropanoids, flavonoids, anthocyanins
AT5G07990	TT7; Cytochrome P450 superfamily protein [KO:K05280] [EC:1.14.14.82]	ath00941	Phenylpropanoids, flavonoids, anthocyanins
AT5G08640	FLS1; flavonol synthase 1 [KO:K05278] [EC:1.14.20.6]	ath00941	Phenylpropanoids, flavonoids, anthocyanins
AT5G13930	TT4; Chalcone and stilbene synthase family protein [KO:K00660] [EC:2.3.1.74]	ath00941	Phenylpropanoids, flavonoids, anthocyanins
AT5G42800	DFR; dihydroflavonol 4-reductase [KO:K13082] [EC:1.1.1.219 1.1.1.234]	ath00941	Phenylpropanoids, flavonoids, anthocyanins
AT5G43935	FLS6; flavonol synthase 6 [KO:K05278] [EC:1.14.20.6]	ath00941	Phenylpropanoids, flavonoids, anthocyanins
AT5G48930	HCT; hydroxycinnamoyl-CoA shikimate/quinate hydroxycinnamoyl transferase [KO:K13065] [EC:2.3.1.133]	ath00941	Phenylpropanoids, flavonoids, anthocyanins
AT5G54060	UF3GT; UDP-glucose:flavonoid 3-o-glucosyltransferase [KO:K17193] [EC:2.4.2.51]	ath00942	Phenylpropanoids, flavonoids, anthocyanins
AT5G57840	HXXXD-type acyl-transferase family protein [KO:K13065] [EC:2.3.1.133]	ath00941	Phenylpropanoids, flavonoids, anthocyanins
AT5G63590	FLS3; flavonol synthase 3 [KO:K05278] [EC:1.14.20.6]	ath00941	Phenylpropanoids, flavonoids, anthocyanins
AT5G63595	FLS4; flavonol synthase 4 [KO:K05278] [EC:1.14.20.6]	ath00941	Phenylpropanoids, flavonoids, anthocyanins
AT5G63600	FLS5; flavonol synthase 5 [KO:K05278] [EC:1.14.20.6]	ath00941	Phenylpropanoids, flavonoids, anthocyanins
AT5G66220	Chalcone-flavanone isomerase family protein [KO:K01859] [EC:5.5.1.6]	ath00941	Phenylpropanoids, flavonoids, anthocyanins
AT1G51680	4CL1; 4-coumarate:CoA ligase 1 [KO:K01904] [EC:6.2.1.12]	ath00940	Phenylpropanoids, flavonoids, anthocyanins
AT1G62940	ACOS5; acyl-CoA synthetase 5 [KO:K01904] [EC:6.2.1.12]	ath00940	Phenylpropanoids, flavonoids, anthocyanins
AT1G65060	4CL3; 4-coumarate:CoA ligase 3 [KO:K01904] [EC:6.2.1.12]	ath00940	Phenylpropanoids, flavonoids, anthocyanins
AT2G37040	PAL1; PHE ammonia lyase 1 [KO:K10775] [EC:4.3.1.24]	ath00940	Phenylpropanoids, flavonoids, anthocyanins
AT3G10340	PAL4; phenylalanine ammonia-lyase 4 [KO:K10775] [EC:4.3.1.24]	ath00940	Phenylpropanoids, flavonoids, anthocyanins
AT3G21230	4CL5; 4-coumarate:CoA ligase 5 [KO:K01904] [EC:6.2.1.12]	ath00940	Phenylpropanoids, flavonoids, anthocyanins
AT3G21240	4CL2; 4-coumarate:CoA ligase 2 [KO:K01904] [EC:6.2.1.12]	ath00940	Phenylpropanoids, flavonoids, anthocyanins
AT3G53260	PAL2; phenylalanine ammonia-lyase 2 [KO:K10775] [EC:4.3.1.24]	ath00940	Phenylpropanoids, flavonoids, anthocyanins
AT4G05160	AMP-dependent synthetase and ligase family protein [KO:K01904] [EC:6.2.1.12]	ath00940	Phenylpropanoids, flavonoids, anthocyanins
AT4G19010	AMP-dependent synthetase and ligase family protein [KO:K01904] [EC:6.2.1.12]	ath00940	Phenylpropanoids, flavonoids, anthocyanins
AT5G04230	PAL3; phenyl alanine ammonia-lyase 3 [KO:K10775] [EC:4.3.1.24]	ath00940	Phenylpropanoids, flavonoids, anthocyanins
AT5G63380	AMP-dependent synthetase and ligase family protein [KO:K01904] [EC:6.2.1.12]	ath00940	Phenylpropanoids, flavonoids, anthocyanins
AT5G63580	FLS2; flavonol synthase 2 [KO:K05278] [EC:1.14.20.6]	ath00941	Phenylpropanoids, flavonoids
AT1G30530	UGT78D1; UDP-glucosyl transferase 78D1	ath00941	Phenylpropanoids, flavonoids
AT2G36790	UGT73C6; UDP-glucosyl transferase 73C6	ath00941	Phenylpropanoids, flavonoids
AT5G17050	UGT78D2; UDP-glucosyl transferase 78D2	ath00941	Phenylpropanoids, flavonoids
AT1G05240	Peroxidase superfamily protein [KO:K00430] [EC:1.11.1.7]	ath00940	Phenylpropanoids, flavonoids
AT1G05250	Peroxidase superfamily protein [KO:K00430] [EC:1.11.1.7]	ath00940	Phenylpropanoids, flavonoids
AT1G05260	RCI3; Peroxidase superfamily protein [KO:K00430] [EC:1.11.1.7]	ath00940	Phenylpropanoids, flavonoids
AT1G14540	PER4; Peroxidase superfamily protein [KO:K00430] [EC:1.11.1.7]	ath00940	Phenylpropanoids, flavonoids
AT1G14550	Peroxidase superfamily protein [KO:K00430] [EC:1.11.1.7]	ath00940	Phenylpropanoids, flavonoids
AT1G15950	CCR1; cinnamoyl coa reductase 1 [KO:K09753] [EC:1.2.1.44]	ath00940	Phenylpropanoids, flavonoids
AT1G24110	Peroxidase superfamily protein [KO:K00430] [EC:1.11.1.7]	ath00940	Phenylpropanoids, flavonoids
AT1G30760	FAD-binding Berberine family protein [KO:K22395] [EC:1.1.1.195]	ath00940	Phenylpropanoids, flavonoids
AT1G30870	Peroxidase superfamily protein [KO:K00430] [EC:1.11.1.7]	ath00940	Phenylpropanoids, flavonoids
AT1G34510	Peroxidase superfamily protein [KO:K00430] [EC:1.11.1.7]	ath00940	Phenylpropanoids, flavonoids
AT1G44970	Peroxidase superfamily protein [KO:K00430] [EC:1.11.1.7]	ath00940	Phenylpropanoids, flavonoids
AT1G48130	PER1; 1-cysteine peroxiredoxin 1 [KO:K11188] [EC:1.11.1.7 1.11.1.27 3.1.1.-]	ath00940	Phenylpropanoids, flavonoids
AT1G49570	Peroxidase superfamily protein [KO:K00430] [EC:1.11.1.7]	ath00940	Phenylpropanoids, flavonoids
AT1G52760	LysoPL2; lysophospholipase 2 [KO:K18368] [EC:3.1.1.-]	ath00940	Phenylpropanoids, flavonoids
AT1G67990	TSM1; S-adenosyl-L-methionine-dependent methyltransferases superfamily protein [KO:K13067] [EC:2.1.1.-]	ath00940	Phenylpropanoids, flavonoids
AT1G68850	Peroxidase superfamily protein [KO:K00430] [EC:1.11.1.7]	ath00940	Phenylpropanoids, flavonoids
AT1G71695	Peroxidase superfamily protein [KO:K00430] [EC:1.11.1.7]	ath00940	Phenylpropanoids, flavonoids
AT1G72680	CAD1; cinnamyl-alcohol dehydrogenase [KO:K00083] [EC:1.1.1.195]	ath00940	Phenylpropanoids, flavonoids
AT1G74540	CYP98A8; cytochrome P450, family 98, subfamily A, polypeptide 8 [KO:K15506] [EC:1.14.13.-]	ath00940	Phenylpropanoids, flavonoids
AT1G74550	CYP98A9; cytochrome P450, family 98, subfamily A, polypeptide 9 [KO:K23662] [EC:1.14.13.-]	ath00940	Phenylpropanoids, flavonoids
AT1G77100	peroxidase superfamily protein [KO:K00430] [EC:1.11.1.7]	ath00940	Phenylpropanoids, flavonoids
AT1G77420	alpha/beta-Hydrolases superfamily protein [KO:K18368] [EC:3.1.1.-]	ath00940	Phenylpropanoids, flavonoids
AT1G80820	CCR2; cinnamoyl coa reductase [KO:K09753] [EC:1.2.1.44]	ath00940	Phenylpropanoids, flavonoids
AT2G18140	Peroxidase superfamily protein [KO:K00430] [EC:1.11.1.7]	ath00940	Phenylpropanoids, flavonoids
AT2G18150	Peroxidase superfamily protein [KO:K00430] [EC:1.11.1.7]	ath00940	Phenylpropanoids, flavonoids
AT2G18980	Peroxidase superfamily protein [KO:K00430] [EC:1.11.1.7]	ath00940	Phenylpropanoids, flavonoids
AT2G21730	CAD2; cinnamyl alcohol dehydrogenase homolog 2 [KO:K00083] [EC:1.1.1.195]	ath00940	Phenylpropanoids, flavonoids
AT2G21890	CAD3; cinnamyl alcohol dehydrogenase homolog 3 [KO:K00083] [EC:1.1.1.195]	ath00940	Phenylpropanoids, flavonoids
AT2G22420	Peroxidase superfamily protein [KO:K00430] [EC:1.11.1.7]	ath00940	Phenylpropanoids, flavonoids
AT2G22990	SNG1; sinapoylglucose 1 [KO:K09757] [EC:3.4.16.- 2.3.1.92]	ath00940	Phenylpropanoids, flavonoids
AT2G24800	Peroxidase superfamily protein [KO:K00430] [EC:1.11.1.7]	ath00940	Phenylpropanoids, flavonoids
AT2G34060	Peroxidase superfamily protein [KO:K00430] [EC:1.11.1.7]	ath00940	Phenylpropanoids, flavonoids
AT2G34790	MEE23; FAD-binding Berberine family protein [KO:K22395] [EC:1.1.1.195]	ath00940	Phenylpropanoids, flavonoids
AT2G35380	Peroxidase superfamily protein [KO:K00430] [EC:1.11.1.7]	ath00940	Phenylpropanoids, flavonoids
AT2G37130	Peroxidase superfamily protein [KO:K00430] [EC:1.11.1.7]	ath00940	Phenylpropanoids, flavonoids
AT2G38380	Peroxidase superfamily protein [KO:K00430] [EC:1.11.1.7]	ath00940	Phenylpropanoids, flavonoids
AT2G38390	Peroxidase superfamily protein [KO:K00430] [EC:1.11.1.7]	ath00940	Phenylpropanoids, flavonoids
AT2G39040	Peroxidase superfamily protein [KO:K00430] [EC:1.11.1.7]	ath00940	Phenylpropanoids, flavonoids
AT2G39420	alpha/beta-Hydrolases superfamily protein [KO:K18368] [EC:3.1.1.-]	ath00940	Phenylpropanoids, flavonoids
AT2G41480	peroxidase superfamily protein [KO:K00430] [EC:1.11.1.7]	ath00940	Phenylpropanoids, flavonoids
AT2G43480	Peroxidase superfamily protein [KO:K00430] [EC:1.11.1.7]	ath00940	Phenylpropanoids, flavonoids
AT2G47630	alpha/beta-Hydrolases superfamily protein [KO:K18368] [EC:3.1.1.-]	ath00940	Phenylpropanoids, flavonoids
AT3G01190	Peroxidase superfamily protein [KO:K00430] [EC:1.11.1.7]	ath00940	Phenylpropanoids, flavonoids
AT3G03670	Peroxidase superfamily protein [KO:K00430] [EC:1.11.1.7]	ath00940	Phenylpropanoids, flavonoids
AT3G17070	Peroxidase family protein [KO:K00430] [EC:1.11.1.7]	ath00940	Phenylpropanoids, flavonoids
AT3G19450	ATCAD4; GroES-like zinc-binding alcohol dehydrogenase family protein [KO:K00083] [EC:1.1.1.195]	ath00940	Phenylpropanoids, flavonoids
AT3G21560	UGT84A2; UDP-Glycosyltransferase superfamily protein [KO:K13068] [EC:2.4.1.120]	ath00940	Phenylpropanoids, flavonoids
AT3G21770	Peroxidase superfamily protein [KO:K00430] [EC:1.11.1.7]	ath00940	Phenylpropanoids, flavonoids
AT3G24503	ALDH2C4; aldehyde dehydrogenase 2C4 [KO:K12355] [EC:1.2.1.68]	ath00940	Phenylpropanoids, flavonoids
AT3G28200	Peroxidase superfamily protein [KO:K00430] [EC:1.11.1.7]	ath00940	Phenylpropanoids, flavonoids
AT3G32980	Peroxidase superfamily protein [KO:K00430] [EC:1.11.1.7]	ath00940	Phenylpropanoids, flavonoids
AT3G49110	PRXCA; peroxidase CA [KO:K00430] [EC:1.11.1.7]	ath00940	Phenylpropanoids, flavonoids
AT3G49120	PRXCB; peroxidase CB [KO:K00430] [EC:1.11.1.7]	ath00940	Phenylpropanoids, flavonoids
AT3G49960	Peroxidase superfamily protein [KO:K00430] [EC:1.11.1.7]	ath00940	Phenylpropanoids, flavonoids
AT3G50740	UGT72E1; UDP-glucosyl transferase 72E1 [KO:K12356] [EC:2.4.1.111]	ath00940	Phenylpropanoids, flavonoids
AT3G50990	Peroxidase superfamily protein [KO:K00430] [EC:1.11.1.7]	ath00940	Phenylpropanoids, flavonoids
AT3G55180	alpha/beta-Hydrolases superfamily protein [KO:K18368] [EC:3.1.1.-]	ath00940	Phenylpropanoids, flavonoids
AT3G62860	alpha/beta-Hydrolases superfamily protein [KO:K18368] [EC:3.1.1.-]	ath00940	Phenylpropanoids, flavonoids
AT4G08770	Prx37; Peroxidase superfamily protein [KO:K00430] [EC:1.11.1.7]	ath00940	Phenylpropanoids, flavonoids
AT4G08780	Peroxidase superfamily protein [KO:K00430] [EC:1.11.1.7]	ath00940	Phenylpropanoids, flavonoids
AT4G11290	Peroxidase superfamily protein [KO:K00430] [EC:1.11.1.7]	ath00940	Phenylpropanoids, flavonoids
AT4G16270	peroxidase superfamily protein [KO:K00430] [EC:1.11.1.7]	ath00940	Phenylpropanoids, flavonoids
AT4G17690	Peroxidase superfamily protein [KO:K00430] [EC:1.11.1.7]	ath00940	Phenylpropanoids, flavonoids
AT4G21960	PRXR1; Peroxidase superfamily protein [KO:K00430] [EC:1.11.1.7]	ath00940	Phenylpropanoids, flavonoids
AT4G25980	peroxidase superfamily protein [KO:K00430] [EC:1.11.1.7]	ath00940	Phenylpropanoids, flavonoids
AT4G26010	Peroxidase superfamily protein [KO:K00430] [EC:1.11.1.7]	ath00940	Phenylpropanoids, flavonoids
AT4G30170	Peroxidase family protein [KO:K00430] [EC:1.11.1.7]	ath00940	Phenylpropanoids, flavonoids
AT4G31760	peroxidase superfamily protein [KO:K00430] [EC:1.11.1.7]	ath00940	Phenylpropanoids, flavonoids
AT4G33420	Peroxidase superfamily protein [KO:K00430] [EC:1.11.1.7]	ath00940	Phenylpropanoids, flavonoids
AT4G33870	Peroxidase superfamily protein [KO:K00430] [EC:1.11.1.7]	ath00940	Phenylpropanoids, flavonoids
AT4G34230	CAD5; cinnamyl alcohol dehydrogenase 5 [KO:K00083] [EC:1.1.1.195]	ath00940	Phenylpropanoids, flavonoids
AT4G36220	FAH1; ferulic acid 5-hydroxylase 1 [KO:K09755] [EC:1.14.-.-]	ath00940	Phenylpropanoids, flavonoids
AT4G36430	Peroxidase superfamily protein [KO:K00430] [EC:1.11.1.7]	ath00940	Phenylpropanoids, flavonoids
AT4G37520	Peroxidase superfamily protein [KO:K00430] [EC:1.11.1.7]	ath00940	Phenylpropanoids, flavonoids
AT4G37530	Peroxidase superfamily protein [KO:K00430] [EC:1.11.1.7]	ath00940	Phenylpropanoids, flavonoids
AT4G37970	CAD6; cinnamyl alcohol dehydrogenase 6 [KO:K00083] [EC:1.1.1.195]	ath00940	Phenylpropanoids, flavonoids
AT4G37980	ELI3-1; cinnamyl alcohol dehydrogenase 7 [KO:K00083] [EC:1.1.1.195]	ath00940	Phenylpropanoids, flavonoids
AT4G37990	ELI3-2; cinnamyl alcohol dehydrogenase 8 [KO:K00083] [EC:1.1.1.195]	ath00940	Phenylpropanoids, flavonoids
AT4G39330	CAD9; cinnamyl alcohol dehydrogenase 9 [KO:K00083] [EC:1.1.1.195]	ath00940	Phenylpropanoids, flavonoids
AT5G04330	CYP84A4; Cytochrome P450 superfamily protein [KO:K09755] [EC:1.14.-.-]	ath00940	Phenylpropanoids, flavonoids
AT5G05340	PRX52; Peroxidase superfamily protein [KO:K00430] [EC:1.11.1.7]	ath00940	Phenylpropanoids, flavonoids
AT5G06720	PA2; peroxidase 2 [KO:K00430] [EC:1.11.1.7]	ath00940	Phenylpropanoids, flavonoids
AT5G06730	Peroxidase superfamily protein [KO:K00430] [EC:1.11.1.7]	ath00940	Phenylpropanoids, flavonoids
AT5G09640	SCPL19; serine carboxypeptidase-like 19 [KO:K09756] [EC:3.4.16.- 2.3.1.91]	ath00940	Phenylpropanoids, flavonoids
AT5G14130	Peroxidase superfamily protein [KO:K00430] [EC:1.11.1.7]	ath00940	Phenylpropanoids, flavonoids
AT5G15180	Peroxidase superfamily protein [KO:K00430] [EC:1.11.1.7]	ath00940	Phenylpropanoids, flavonoids
AT5G16120	alpha/beta-Hydrolases superfamily protein [KO:K18368] [EC:3.1.1.-]	ath00940	Phenylpropanoids, flavonoids
AT5G17820	Peroxidase superfamily protein [KO:K00430] [EC:1.11.1.7]	ath00940	Phenylpropanoids, flavonoids
AT5G19880	Peroxidase superfamily protein [KO:K00430] [EC:1.11.1.7]	ath00940	Phenylpropanoids, flavonoids
AT5G19890	Peroxidase superfamily protein [KO:K00430] [EC:1.11.1.7]	ath00940	Phenylpropanoids, flavonoids
AT5G22410	RHS18; root hair specific 18 [KO:K00430] [EC:1.11.1.7]	ath00940	Phenylpropanoids, flavonoids
AT5G24070	Peroxidase superfamily protein [KO:K00430] [EC:1.11.1.7]	ath00940	Phenylpropanoids, flavonoids
AT5G26310	UGT72E3; UDP-Glycosyltransferase superfamily protein [KO:K12356] [EC:2.4.1.111]	ath00940	Phenylpropanoids, flavonoids
AT5G39580	Peroxidase superfamily protein [KO:K00430] [EC:1.11.1.7]	ath00940	Phenylpropanoids, flavonoids
AT5G40150	Peroxidase superfamily protein [KO:K00430] [EC:1.11.1.7]	ath00940	Phenylpropanoids, flavonoids
AT5G42180	PER64; Peroxidase superfamily protein [KO:K00430] [EC:1.11.1.7]	ath00940	Phenylpropanoids, flavonoids
AT5G47000	Peroxidase superfamily protein [KO:K00430] [EC:1.11.1.7]	ath00940	Phenylpropanoids, flavonoids
AT5G51890	Peroxidase superfamily protein [KO:K00430] [EC:1.11.1.7]	ath00940	Phenylpropanoids, flavonoids
AT5G54160	OMT1; O-methyltransferase 1 [KO:K13066] [EC:2.1.1.68 2.1.1.4]	ath00940	Phenylpropanoids, flavonoids
AT5G58390	Peroxidase superfamily protein [KO:K00430] [EC:1.11.1.7]	ath00940	Phenylpropanoids, flavonoids
AT5G58400	Peroxidase superfamily protein [KO:K00430] [EC:1.11.1.7]	ath00940	Phenylpropanoids, flavonoids
AT5G64100	Peroxidase superfamily protein [KO:K00430] [EC:1.11.1.7]	ath00940	Phenylpropanoids, flavonoids
AT5G64110	Peroxidase superfamily protein [KO:K00430] [EC:1.11.1.7]	ath00940	Phenylpropanoids, flavonoids
AT5G64120	Peroxidase superfamily protein [KO:K00430] [EC:1.11.1.7]	ath00940	Phenylpropanoids, flavonoids
AT5G66390	Peroxidase superfamily protein [KO:K00430] [EC:1.11.1.7]	ath00940	Phenylpropanoids, flavonoids
AT5G66690	UGT72E2; UDP-Glycosyltransferase superfamily protein [KO:K12356] [EC:2.4.1.111]	ath00940	Phenylpropanoids, flavonoids
AT5G67400	RHS19; root hair specific 19 [KO:K00430] [EC:1.11.1.7]	ath00940	Phenylpropanoids, flavonoids
AT2G30490	C4H; cinnamate-4-hydroxylase [KO:K00487] [EC:1.14.14.91]	ath00940	Phenylpropanoid
AT5G48930	HCT; hydroxycinnamoyl-CoA shikimate/quinate hydroxycinnamoyl transferase [KO:K13065] [EC:2.3.1.133]	ath00940	Phenylpropanoid
AT2G19070	SHT; spermidine hydroxycinnamoyl transferase [KO:K13065] [EC:2.3.1.133]	ath00940	Phenylpropanoid
AT5G57840	HXXXD-type acyl-transferase family protein [KO:K13065] [EC:2.3.1.133]	ath00940	Phenylpropanoid
AT2G40890	CYP98A3; cytochrome P450, family 98, subfamily A, polypeptide 3 [KO:K09754] [EC:1.14.14.96]	ath00940	Phenylpropanoid
AT4G34050	CCoAOMT1; S-adenosyl-L-methionine-dependent methyltransferases superfamily protein [KO:K00588] [EC:2.1.1.104]	ath00940	Phenylpropanoid
AT1G24735	S-adenosyl-L-methionine-dependent methyltransferases superfamily protein [KO:K00588] [EC:2.1.1.104]	ath00940	Phenylpropanoid
AT1G67980	CCOAMT; caffeoyl-CoA 3-O-methyltransferase [KO:K00588] [EC:2.1.1.104]	ath00940	Phenylpropanoid
AT4G26220	S-adenosyl-L-methionine-dependent methyltransferases superfamily protein [KO:K00588] [EC:2.1.1.104]	ath00940	Phenylpropanoid

## Sheet: S6
Table S6. Results table of the top 25 TFBS, sorted by S-score, obtained with FIMO and 1kb promoters using as query the subset of genes implicated in the anthocyanins biosynthesis pathway. Rows highlighted in light blue correspond to TFBS filteredwith FPR<5% (S>3.33), whereas the darker filters out 1% false positives (S>4.45). White rows correspond to TFBS filtered out with FPR
Motif ID	Logo	TF	TF family	TF Subfamily	P-value	FDR	Log2 FoldEn	S Score	Hits in sample	Total in sample	Hits in genome	Total in genome	Origin Species
M01286_2.00	See	PK28187,1	Myb/SANT	R2R3-MYB	3.1922e-06	0.0010358	2.598	14.279	10	38	1202	27655	C. sativa
M00882_2.00	See	MYB111	Myb/SANT	R2R3-MYB	2.6491e-07	0.00033135	2.1657	14.244	15	38	2433	27655	A. thaliana
M07127_2.00	See	MYB43	Myb/SANT	R2R3-MYB	4.3975e-07	0.00033135	1.4903	9.4733	22	38	5699	27655	A. thaliana
M01281_2.00	See	PK21166,1	Myb/SANT	R2R3-MYB	8.5743e-06	0.0016152	1.8655	9.4523	14	38	2796	27655	C. sativa
M02700_2.00	See	RAX3	Myb/SANT	R2R3-MYB	4.3579e-05	0.0054728	2.0031	8.7351	11	38	1997	27655	A. thaliana
M07126_2.00	See	AtMYB40	Myb/SANT	R2R3-MYB	2.8676e-06	0.0010358	1.4	7.7597	21	38	5791	27655	A. thaliana
M02288_2.00	See	MYB3	Myb/SANT	R2R3-MYB	0.00012186	0.011478	1.8343	7.1795	11	38	2245	27655	A. thaliana
M07151_2.00	See	MYB99	Myb/SANT	R2R3-MYB	1.0293e-05	0.0017236	1.4157	7.0606	19	38	5183	27655	A. thaliana
M01073_2.00	See	MYB83	Myb/SANT	R2R3-MYB	9.4715e-05	0.010195	1.753	7.0533	12	38	2591	27655	A. thaliana
M07082_2.00	See	AtMYB10	Myb/SANT	R2R3-MYB	7.9498e-06	0.0016152	1.3734	7.0039	20	38	5618	27655	A. thaliana
M07010_2.00	See	MYB51	Myb/SANT	R2R3-MYB	4.8729e-06	0.0012239	1.2336	6.5533	23	38	7118	27655	A. thaliana
M07099_2.00	See	AtMYB17	Myb/SANT	R2R3-MYB	1.6918e-05	0.0025496	1.3664	6.5201	19	38	5363	27655	A. thaliana
M11057_2.00	See	MYBP_MAIZE	Myb/SANT	R2R3-MYB	8.4163e-05	0.0097564	1.5656	6.3798	14	38	3442	27655	Zea mays
M07115_2.00	See	MYB4	Myb/SANT	R2R3-MYB	3.4366e-06	0.0010358	1.1508	6.288	25	38	8194	27655	A. thaliana
M07104_2.00	See	AtMYB74	Myb/SANT	R2R3-MYB	2.2843e-05	0.0031295	1.3363	6.2023	19	38	5476	27655	A. thaliana
M02303_2.00	See	MYB4	Myb/SANT	R2R3-MYB	0.0001924	0.016108	1.5411	5.7264	13	38	3251	27655	A. thaliana
M02699_2.00	See	MYB15	Myb/SANT	R2R3-MYB	0.0014644	0.059646	1.7777	5.0386	8	38	1698	27655	A. thaliana
M02349_2.00	See	PK06182,1	Myb/SANT	R2R3-MYB	0.00082522	0.038863	1.6161	4.9833	10	38	2374	27655	C. sativa
M07152_2.00	See	MYB99	Myb/SANT	R2R3-MYB	0.00022313	0.017698	1.3515	4.9349	15	38	4278	27655	A. thaliana
M07123_2.00	See	MYB92	Myb/SANT	R2R3-MYB	0.00038819	0.0234	1.435	4.8948	13	38	3499	27655	A. thaliana
M01858_2.00	See	RBE	C2H2 ZF	,	0.00072759	0.03537	1.5249	4.7851	11	38	2782	27655	A. thaliana
M07105_2.00	See	AtMYB74	Myb/SANT	R2R3-MYB	0.00035229	0.023083	1.3656	4.7155	14	38	3954	27655	A. thaliana
M00876_2.00	See	MYB55	Myb/SANT	R2R3-MYB	0.00018339	0.016108	1.2378	4.6252	17	38	5246	27655	A. thaliana
M06783_2.00	See	TGA10	bZIP	,	0.00090151	0.041169	1.486	4.5248	11	38	2858	27655	A. thaliana
M07002_2.00	See	MYB61	Myb/SANT	R2R3-MYB	0.00029076	0.021909	1.2461	4.4068	16	38	4909	27655	A. thaliana

## Sheet: S7
Table S7. Results table of the top 25 TFBS, sorted by S-score, obtained with FIMO and 1kb promoters using as query the complete list of genes involved in the phenylpropanoids biosynthesis pathway. Rows highlighted in light blue correspond to TFBS filteredwith FPR<5% (S>3.33), whereas the darker filters out 1% false positives (S>4.45). White rows correspond to TFBS filtered out with FPR
Motif ID	Logo	TF	TF family	TF Subfamily	P-value	FDR	Log2 FoldEn	S Score	Hits in sample	Total in sample	Hits in genome	Total in genome	Origin Species
M02288_2.00	See	MYB3	Myb/SANT	R2R3-MYB	1.1989e-05	0.0023123	1.0955	5.3912	34	196	2245	27655	A. thaliana
M00882_2.00	See	MYB111	Myb/SANT	R2R3-MYB	2.4949e-05	0.0025664	1.0213	4.701	35	196	2433	27655	A. thaliana
M07127_2.00	See	MYB43	Myb/SANT	R2R3-MYB	1.6451e-06	0.0019598	0.75151	4.3466	68	196	5699	27655	A. thaliana
M06565_2.00	See	DREB1F	AP2	DREB	5.5863e-05	0.003558	1.0001	4.2531	33	196	2328	27655	A. thaliana
M07082_2.00	See	AtMYB10	Myb/SANT	R2R3-MYB	4.1943e-06	0.0019598	0.7291	3.9206	66	196	5618	27655	A. thaliana
M07102_2.00	See	MYB55	Myb/SANT	R2R3-MYB	7.6209e-06	0.0019598	0.75569	3.8676	60	196	5014	27655	A. thaliana
M07260_2.00	See	SPL1	SBP	,	0.00014426	0.0063599	0.98404	3.7795	30	196	2140	27655	A. thaliana
M07126_2.00	See	AtMYB40	Myb/SANT	R2R3-MYB	5.7437e-06	0.0019598	0.70704	3.7054	67	196	5791	27655	A. thaliana
M01281_2.00	See	PK21166,1	Myb/SANT	R2R3-MYB	7.7793e-05	0.004232	0.90085	3.7016	37	196	2796	27655	C. sativa
M07123_2.00	See	MYB92	Myb/SANT	R2R3-MYB	5.0747e-05	0.003558	0.82725	3.5527	44	196	3499	27655	A. thaliana
M07002_2.00	See	MYB61	Myb/SANT	R2R3-MYB	1.6246e-05	0.0025157	0.73731	3.5312	58	196	4909	27655	A. thaliana
M07345_2.00	See	AT4G26030	Unknown	,	5.5831e-06	0.0019598	0.58888	3.0935	84	196	7880	27655	A. thaliana
M01286_2.00	See	PK28187,1	Myb/SANT	R2R3-MYB	0.0013865	0.025776	1.0792	3.0846	18	196	1202	27655	C. sativa
M06999_2.00	See	ATMYB13	Myb/SANT	R2R3-MYB	2.4723e-05	0.0025664	0.66456	3.0615	64	196	5697	27655	A. thaliana
M07010_2.00	See	MYB51	Myb/SANT	R2R3-MYB	1.015e-05	0.0022373	0.61007	3.0464	77	196	7118	27655	A. thaliana
M07003_2.00	See	MYB61	Myb/SANT	R2R3-MYB	5.6711e-05	0.003558	0.70839	3.008	54	196	4663	27655	A. thaliana
M01073_2.00	See	MYB83	Myb/SANT	R2R3-MYB	0.00035471	0.011447	0.84564	2.9176	33	196	2591	27655	A. thaliana
M07000_2.00	See	ATMYB13	Myb/SANT	R2R3-MYB	3.3613e-05	0.0032416	0.63443	2.8381	66	196	5999	27655	A. thaliana
M07099_2.00	See	AtMYB17	Myb/SANT	R2R3-MYB	5.3109e-05	0.003558	0.65861	2.8154	60	196	5363	27655	A. thaliana
M07104_2.00	See	AtMYB74	Myb/SANT	R2R3-MYB	5.1169e-05	0.003558	0.65237	2.7993	61	196	5476	27655	A. thaliana
M02699_2.00	See	MYB15	Myb/SANT	R2R3-MYB	0.0012004	0.024371	0.93448	2.7293	23	196	1698	27655	A. thaliana
M07021_2.00	See	AtMYB93	Myb/SANT	R2R3-MYB	8.2203e-05	0.004232	0.66027	2.6973	57	196	5089	27655	A. thaliana
M02470_2.00	See	SPL14	SBP	,	0.0032386	0.041299	1.0759	2.6786	15	196	1004	27655	A. thaliana
M07067_2.00	See	MYB83	Myb/SANT	R2R3-MYB	5.1234e-05	0.003558	0.60695	2.6041	67	196	6207	27655	A. thaliana
M07143_2.00	See	MYB80	Myb/SANT	R2R3-MYB	5.9559e-05	0.003558	0.59274	2.5044	68	196	6362	27655	A. thaliana

## Sheet: S8
Table S8. WGCNA modules in the transcriptomic assay in response to jasmonate (JA) in Arabidopsis. Samples in columns are represented as the mean of normalized reads (TPM) from three biological replicates.
Module	ID	ja_0h	ja_0.25h	ja_0.5h	ja_1h	ja_2h	ja_4h	ja_8h	ja_12h	ja_24h	ID2	Col-0_air	Col-0_ja	myc2_air	myc2_ja	ID3	Col-0_0h	Col-0_0.5h	Col-0_1h	Col-0_4h	myc2_0h	myc2_0.5h	myc2_1h	myc2_4h	Columna4	Description	Description2	Columna1
M01	AT5G58910	0.757612	0.538015	0.782752	1.02095	1.45709	1.05407	0.408531	0.575158	0.460738	AT5G58910	1.27041	4.5808	1.16864	3.66212	AT5G58910	0.28207	0.444786	1.17065	2.6175	0.547814	0.495378	2.02831	2.49846	AT5G58910	laccase 16 (LAC16); FUNCTIONS IN: laccase activity; INVOLVED IN: oxidation reduction, lignin catabolic process; LOCATED IN: apoplast; EXPRESSED IN: hypocotyl, root; CONTAINS InterPro DOMAIN/s: Multicopper oxidase, type 3 (InterPro:IPR011707), Multicopper oxidase, type 2 (InterPro:IPR011706), Laccase (InterPro:IPR017761), Cupredoxin (InterPro:IPR008972), Multicopper oxidase, copper-binding site (I…	laccase 16	protein_coding
M01	AT5G41120	4.90312	4.73514	4.47288	4.62845	5.76297	7.67484	7.47935	9.48696	10.194	AT5G41120	10.527	19.7599	15.9373	21.6192	AT5G41120	7.91991	5.8194	14.7219	17.8831	6.69301	7.42417	11.1476	16.555	AT5G41120	Esterase/lipase/thioesterase family protein; FUNCTIONS IN: transferase activity, transferring acyl groups other than amino-acyl groups, catalytic activity, acyltransferase activity; INVOLVED IN: metabolic process; LOCATED IN: cellular_component unknown; CONTAINS InterPro DOMAIN/s: Diacylglycerol acyltransferase (InterPro:IPR007130), Phospholipid/glycerol acyltransferase (InterPro:IPR002123), Alph…	Esterase/lipase/thioesterase family protein	protein_coding
M01	AT4G15210	0.0824117	0.123071	0.0535749	0.197158	0.715178	0.937149	0.432874	0.555805	0.497622	AT4G15210	2.06224	58.359	3.81337	65.5679	AT4G15210	0.525984	0.860615	9.89945	13.9371	0.0687665	0.820558	15.705	49.095	AT4G15210	beta-amylase 5 (BAM5); FUNCTIONS IN: beta-amylase activity; INVOLVED IN: response to herbivore, starch catabolic process; LOCATED IN: endomembrane system; EXPRESSED IN: 19 plant structures; EXPRESSED DURING: 14 growth stages; CONTAINS InterPro DOMAIN/s: Glycoside hydrolase, family 14, conserved site (InterPro:IPR018238), Glycoside hydrolase, family 14 (InterPro:IPR001554), Glycoside hydrolase, ca…	beta-amylase 5	protein_coding
M01	AT3G08970	2.68522	2.30414	2.05289	2.38691	2.79747	2.26153	2.1221	2.36507	2.35197	AT3G08970	4.00522	24.5289	8.82481	29.9957	AT3G08970	5.27911	3.44159	8.93994	10.6226	4.54487	5.09725	10.0489	13.7668	AT3G08970	ATERDJ3A; CONTAINS InterPro DOMAIN/s: Molecular chaperone, heat shock protein, Hsp40, DnaJ (InterPro:IPR015609), Heat shock protein DnaJ, N-terminal (InterPro:IPR001623), Heat shock protein DnaJ (InterPro:IPR003095), Thioredoxin-like fold (InterPro:IPR012336), Heat shock protein DnaJ, conserved site (InterPro:IPR018253); BEST Arabidopsis thaliana protein match is: DNAJ heat shock family protein (…	DNAJ heat shock N-terminal domain-containing protein	protein_coding
M01	AT5G27690	1.55447	2.10564	2.06193	1.96492	2.29039	2.2669	2.27584	2.86049	3.66913	AT5G27690	4.33849	6.92519	3.53555	5.44089	AT5G27690	4.22003	3.37847	4.67594	4.69081	3.84306	4.38224	3.71884	5.8982	AT5G27690	Heavy metal transport/detoxification superfamily protein ; FUNCTIONS IN: metal ion binding; INVOLVED IN: metal ion transport; CONTAINS InterPro DOMAIN/s: Heavy metal transport/detoxification protein (InterPro:IPR006121); BEST Arabidopsis thaliana protein match is: Heavy metal transport/detoxification superfamily protein (TAIR:AT5G19090.3); Has 1807 Blast hits to 1807 proteins in 277 species: Arch…	Heavy metal transport/detoxification superfamily protein	protein_coding
M01	AT1G07350	34.5003	36.21	32.9506	36.5907	53.9852	37.446	37.8771	36.7572	39.7389	AT1G07350	30.0377	89.1839	23.1295	81.7162	AT1G07350	43.1149	28.0597	89.4586	74.2856	48.864	47.1474	115.696	99.7908	AT1G07350	RNA-binding (RRM/RBD/RNP motifs) family protein; FUNCTIONS IN: RNA binding, nucleotide binding, nucleic acid binding; INVOLVED IN: RNA splicing; EXPRESSED IN: 26 plant structures; EXPRESSED DURING: 15 growth stages; CONTAINS InterPro DOMAIN/s: RNA recognition motif, RNP-1 (InterPro:IPR000504), Nucleotide-binding, alpha-beta plait (InterPro:IPR012677); BEST Arabidopsis thaliana protein match is: R…	RNA-binding (RRM/RBD/RNP motifs) family protein	protein_coding
M01	AT1G11580	67.0294	57.8524	76.554	119.392	186.964	155.899	100.972	128.463	133.846	AT1G11580	181.475	297.325	194.447	194.2	AT1G11580	112.796	128.899	251.531	186.423	129.24	154.271	221.815	283.185	AT1G11580	methylesterase PCR A (PMEPCRA); FUNCTIONS IN: enzyme inhibitor activity, pectinesterase activity; INVOLVED IN: cell wall modification; LOCATED IN: cell wall, plasma membrane, plant-type cell wall; EXPRESSED IN: 25 plant structures; EXPRESSED DURING: 13 growth stages; CONTAINS InterPro DOMAIN/s: Pectinesterase, active site (InterPro:IPR018040), Pectin lyase fold/virulence factor (InterPro:IPR01105…	methylesterase PCR A	protein_coding
M01	AT1G14120	39.8986	37.5912	43.4493	56.0067	74.5147	70.663	65.3219	91.6677	75.7856	AT1G14120	34.835	102.121	55.0156	171.262	AT1G14120	31.4915	40.2654	115.987	84.107	34.3411	44.8247	101.338	192.886	AT1G14120	2-oxoglutarate (2OG) and Fe(II)-dependent oxygenase superfamily protein; FUNCTIONS IN: oxidoreductase activity, acting on paired donors, with incorporation or reduction of molecular oxygen, 2-oxoglutarate as one donor, and incorporation of one atom each of oxygen into both donors, oxidoreductase activity; INVOLVED IN: biological_process unknown; LOCATED IN: cellular_component unknown; EXPRESSED I…	2-oxoglutarate (2OG) and Fe(II)-dependent oxygenase superfamily protein	protein_coding
M01	AT1G17750	1.46889	2.67577	3.25453	1.82424	1.75996	2.55656	2.30636	3.30612	3.36003	AT1G17750	4.82153	10.0778	3.03834	6.10354	AT1G17750	4.39177	4.55868	11.5354	7.56043	3.7757	4.67938	6.1196	6.00105	AT1G17750	PEP1 receptor 2 (PEPR2); FUNCTIONS IN: protein serine/threonine kinase activity, peptide binding, kinase activity, ATP binding; INVOLVED IN: response to jasmonic acid stimulus, protein amino acid phosphorylation, transmembrane receptor protein tyrosine kinase signaling pathway, defense response to bacterium, response to wounding; LOCATED IN: plasma membrane; EXPRESSED IN: 17 plant structures; EXP…	PEP1 receptor 2	protein_coding
M01	AT1G20490	8.16305	8.99204	7.96537	8.76066	13.0267	14.3039	16.7573	19.5786	21.3192	AT1G20490	31.8186	63.6872	33.1175	43.958	AT1G20490	16.7002	18.1725	49.6282	34.0808	14.0167	18.8303	27.4091	31.2609	AT1G20490	AMP-dependent synthetase and ligase family protein; FUNCTIONS IN: 4-coumarate-CoA ligase activity; INVOLVED IN: phenylpropanoid metabolic process, metabolic process; EXPRESSED IN: 15 plant structures; EXPRESSED DURING: 4 anthesis, C globular stage, petal differentiation and expansion stage, D bilateral stage; CONTAINS InterPro DOMAIN/s: AMP-binding, conserved site (InterPro:IPR020845), AMP-depend…	AMP-dependent synthetase and ligase family protein	protein_coding
M01	AT1G24100	33.3832	38.7144	49.679	56.6842	83.085	84.9053	65.6787	73.6938	63.8174	AT1G24100	90.3641	236.228	128.451	490.687	AT1G24100	49.7387	94.81	242.064	132.819	50.8582	124.199	232.153	327.771	AT1G24100	UDP-glucosyl transferase 74B1 (UGT74B1); CONTAINS InterPro DOMAIN/s: UDP-glucuronosyl/UDP-glucosyltransferase (InterPro:IPR002213); BEST Arabidopsis thaliana protein match is: UDP-glycosyltransferase 74 F1 (TAIR:AT2G43840.1); Has 7754 Blast hits to 7677 proteins in 493 species: Archae - 0; Bacteria - 488; Metazoa - 2030; Fungi - 39; Plants - 5027; Viruses - 105; Other Eukaryotes - 65 (source: NCB…	UDP-glucosyl transferase 74B1	protein_coding
M01	AT1G44350	34.2415	33.5021	34.8808	40.62	48.4615	49.8325	48.4324	56.0943	52.3733	AT1G44350	58.1541	86.9919	70.5258	95.6317	AT1G44350	35.6369	51.9031	135	59.6959	29.1645	60.0575	100.379	96.8842	AT1G44350	IAA-leucine resistant (ILR)-like gene 6 (ILL6); FUNCTIONS IN: metallopeptidase activity, IAA-amino acid conjugate hydrolase activity; INVOLVED IN: proteolysis, regulation of systemic acquired resistance, auxin metabolic process; LOCATED IN: endomembrane system; EXPRESSED IN: 22 plant structures; EXPRESSED DURING: 13 growth stages; CONTAINS InterPro DOMAIN/s: Peptidase M20 (InterPro:IPR002933), Pe…	IAA-leucine resistant (ILR)-like gene 6	protein_coding
M01	AT1G53860	2.08987	2.09316	1.72765	1.55027	3.1619	2.95909	1.87591	1.75688	1.84769	AT1G53860	3.74277	4.21689	2.41714	4.42333	AT1G53860	1.81329	0.776196	4.11939	2.94176	2.1668	2.12444	3.62745	3.02479	AT1G53860	Remorin family protein; CONTAINS InterPro DOMAIN/s: Remorin, C-terminal (InterPro:IPR005516); BEST Arabidopsis thaliana protein match is: Remorin family protein (TAIR:AT1G30320.1); Has 458 Blast hits to 455 proteins in 58 species: Archae - 2; Bacteria - 9; Metazoa - 29; Fungi - 14; Plants - 379; Viruses - 0; Other Eukaryotes - 25 (source: NCBI BLink).	Remorin family protein	protein_coding
M01	AT1G55020	30.2674	34.3564	35.2062	53.1797	72.2706	56.2354	40.0321	38.9706	47.5267	AT1G55020	119.524	283.849	139.795	264.477	AT1G55020	97.7228	114.203	196.913	122.725	128.062	161.717	250.544	238.819	AT1G55020	lipoxygenase 1 (LOX1); CONTAINS InterPro DOMAIN/s: Lipoxygenase, iron binding site (InterPro:IPR020833), Lipoxygenase, C-terminal (InterPro:IPR013819), Lipoxygenase, LH2 (InterPro:IPR001024), Lipase/lipooxygenase, PLAT/LH2 (InterPro:IPR008976), Lipoxygenase, conserved site (InterPro:IPR020834), Lipoxygenase (InterPro:IPR000907), Lipoxygenase, plant (InterPro:IPR001246); BEST Arabidopsis thaliana …	lipoxygenase 1	protein_coding
M01	AT1G63010	48.6199	44.2401	51.4898	64.1587	64.9894	57.7861	55.331	61.5056	52.1919	AT1G63010	82.499	117.575	79.4571	98.4627	AT1G63010	60.2466	80.9452	125.075	84.5781	56.9187	95.1075	117.747	109.229	AT1G63010	Major Facilitator Superfamily with SPX (SYG1/Pho81/XPR1) domain-containing protein; INVOLVED IN: transmembrane transport; LOCATED IN: vacuolar membrane, plant-type vacuole; EXPRESSED IN: 25 plant structures; EXPRESSED DURING: 13 growth stages; CONTAINS InterPro DOMAIN/s: SPX, N-terminal (InterPro:IPR004331), Major facilitator superfamily MFS-1 (InterPro:IPR011701), Major facilitator superfamily, …	Major Facilitator Superfamily with SPX (SYG1/Pho81/XPR1) domain-containing protein	protein_coding
M01	AT1G72120	6.10472	6.30507	6.72612	8.22689	9.55889	7.88927	8.95066	10.7719	12.9637	AT1G72120	9.08448	14.3148	15.447	20.7645	AT1G72120	7.85836	9.32715	15.5553	12.2806	7.37366	9.91494	16.074	15.9596	AT1G72120	Major facilitator superfamily protein; FUNCTIONS IN: transporter activity; INVOLVED IN: oligopeptide transport; LOCATED IN: membrane; CONTAINS InterPro DOMAIN/s: PTR2 family proton/oligopeptide symporter, conserved site (InterPro:IPR018456), Oligopeptide transporter (InterPro:IPR000109), Major facilitator superfamily, general substrate transporter (InterPro:IPR016196); BEST Arabidopsis thaliana p…	Major facilitator superfamily protein	protein_coding
M01	AT1G73210	3.96845	4.04647	3.75318	5.29765	6.67037	5.29704	5.37335	7.36244	7.08178	AT1G73210	5.13822	7.83754	7.89133	12.5032	AT1G73210	3.25805	4.38998	11.2399	6.18054	3.34194	4.74628	8.54779	9.34565	AT1G73210	Protein of unknown function (DUF789); CONTAINS InterPro DOMAIN/s: Protein of unknown function DUF789 (InterPro:IPR008507); BEST Arabidopsis thaliana protein match is: Protein of unknown function (DUF789) (TAIR:AT1G17830.1); Has 263 Blast hits to 259 proteins in 17 species: Archae - 0; Bacteria - 0; Metazoa - 0; Fungi - 0; Plants - 261; Viruses - 0; Other Eukaryotes - 2 (source: NCBI BLink).	Protein of unknown function (DUF789)	protein_coding
M01	AT1G74090	12.6718	11.7505	12.5561	12.2629	14.984	17.6697	14.4727	16.4609	14.968	AT1G74090	25.9588	27.9814	21.5178	27.7052	AT1G74090	18.6617	22.4398	38.1558	22.4379	17.0863	30.2385	37.4546	45.656	AT1G74090	desulfo-glucosinolate sulfotransferase 18 (SOT18); FUNCTIONS IN: in 8 functions; INVOLVED IN: glucosinolate biosynthetic process; LOCATED IN: cellular_component unknown; EXPRESSED IN: 22 plant structures; EXPRESSED DURING: 13 growth stages; CONTAINS InterPro DOMAIN/s: Sulfotransferase domain (InterPro:IPR000863); BEST Arabidopsis thaliana protein match is: sulfotransferase 17 (TAIR:AT1G18590.1); …	desulfo-glucosinolate sulfotransferase 18	protein_coding
M01	AT1G74310	5.19366	5.31127	4.53085	5.58296	9.70287	5.73634	5.63775	6.28509	5.97232	AT1G74310	11.1902	54.7739	20.1416	73.0731	AT1G74310	29.5634	18.9702	80.7482	55.1195	26.9724	31.3732	101.644	58.8161	AT1G74310	heat shock protein 101 (HSP101); FUNCTIONS IN: protein binding, ATPase activity, ATP binding; INVOLVED IN: response to high light intensity, response to hydrogen peroxide, response to heat, protein unfolding; EXPRESSED IN: 12 plant structures; EXPRESSED DURING: 6 growth stages; CONTAINS InterPro DOMAIN/s: Clp ATPase, C-terminal (InterPro:IPR019489), ATPase, AAA+ type, core (InterPro:IPR003593), A…	heat shock protein 101	protein_coding
M01	AT1G74710	9.44991	18.3557	12.7131	16.5506	26.5133	17.8487	10.9383	12.2838	7.177	AT1G74710	30.6234	42.4558	28.5242	31.4399	AT1G74710	22.4863	17.2248	34.803	25.8548	25.8992	26.1853	42.95	38.084	AT1G74710	ENHANCED DISEASE SUSCEPTIBILITY TO ERYSIPHE ORONTII 16 (EDS16); CONTAINS InterPro DOMAIN/s: Chorismate binding, C-terminal (InterPro:IPR015890), ADC synthase (InterPro:IPR005801), Isochorismate synthase (InterPro:IPR004561); BEST Arabidopsis thaliana protein match is: isochorismate synthase 2 (TAIR:AT1G18870.1); Has 14352 Blast hits to 14347 proteins in 2540 species: Archae - 246; Bacteria - 1058…	ADC synthase superfamily protein	protein_coding
M01	AT2G14750	40.9383	36.4581	46.7191	54.2949	62.3587	75.7651	64.8542	74.9551	65.1686	AT2G14750	52.8037	111.15	86.3456	152.41	AT2G14750	29.2107	44.1057	94.466	61.6635	32.4097	45.1838	89.4743	138.646	AT2G14750	APS kinase (APK); CONTAINS InterPro DOMAIN/s: Adenylylsulphate kinase, C-terminal (InterPro:IPR002891); BEST Arabidopsis thaliana protein match is: APS-kinase 2 (TAIR:AT4G39940.1); Has 5042 Blast hits to 5042 proteins in 1485 species: Archae - 54; Bacteria - 2991; Metazoa - 244; Fungi - 284; Plants - 130; Viruses - 2; Other Eukaryotes - 1337 (source: NCBI BLink).	APS kinase	protein_coding
M01	AT2G19900	20.4852	19.0456	17.3475	20.1422	13.2311	14.458	10.6327	9.81991	9.95751	AT2G19900	36.2615	110.15	23.0813	60.5884	AT2G19900	35.1178	24.1927	77.4188	48.8507	19.0185	35.1774	55.0302	40.4307	AT2G19900	NADP-malic enzyme 1 (NADP-ME1); FUNCTIONS IN: malate dehydrogenase (oxaloacetate-decarboxylating) (NADP+) activity, oxidoreductase activity, acting on NADH or NADPH, NAD or NADP as acceptor, malic enzyme activity; INVOLVED IN: malate metabolic process, protein homooligomerization; LOCATED IN: cytosol; EXPRESSED IN: embryo, sperm cell, root, stamen, seed; EXPRESSED DURING: 4 anthesis, D bilateral …	NADP-malic enzyme 1	protein_coding
M01	AT2G20560	6.37568	6.02768	5.78814	6.01471	7.10331	6.31087	5.6493	6.37108	5.64451	AT2G20560	2.82327	33.779	4.57411	37.5259	AT2G20560	5.72322	5.04814	20.9359	17.8306	5.89042	7.43637	24.7146	21.8364	AT2G20560	DNAJ heat shock family protein; FUNCTIONS IN: unfolded protein binding, heat shock protein binding; INVOLVED IN: protein folding; LOCATED IN: cellular_component unknown; EXPRESSED IN: 10 plant structures; EXPRESSED DURING: M germinated pollen stage, 4 anthesis, C globular stage, petal differentiation and expansion stage; CONTAINS InterPro DOMAIN/s: Molecular chaperone, heat shock protein, Hsp40, …	DNAJ heat shock family protein	protein_coding
M01	AT2G20610	46.1786	45.4674	53.952	62.1892	82.7807	89.2553	80.5291	78.855	55.4915	AT2G20610	106.871	156.521	124.095	190.217	AT2G20610	74.6192	97.3541	183.731	93.9591	67.4798	100.163	192.539	261.066	AT2G20610	SUPERROOT 1 (SUR1); FUNCTIONS IN: S-alkylthiohydroximate lyase activity, carbon-sulfur lyase activity, transaminase activity; INVOLVED IN: regulation of cell growth by extracellular stimulus, glucosinolate biosynthetic process, adventitious root development, indoleacetic acid biosynthetic process; LOCATED IN: membrane; EXPRESSED IN: 23 plant structures; EXPRESSED DURING: 13 growth stages; CONTAIN…	Tyrosine transaminase family protein	protein_coding
M01	AT2G22770	76.9446	70.7592	81.8707	109.373	141.763	106.082	95.9997	120.126	119.248	AT2G22770	104.657	170.081	154.566	236.237	AT2G22770	68.3478	108.756	233.398	102.043	64.3316	126.988	187.479	147.59	AT2G22770	NAI1; FUNCTIONS IN: DNA binding, sequence-specific DNA binding transcription factor activity; INVOLVED IN: regulation of transcription; LOCATED IN: nucleus; EXPRESSED IN: 6 plant structures; EXPRESSED DURING: 4 anthesis; CONTAINS InterPro DOMAIN/s: Helix-loop-helix DNA-binding domain (InterPro:IPR001092), Helix-loop-helix DNA-binding (InterPro:IPR011598); BEST Arabidopsis thaliana protein match i…	basic helix-loop-helix (bHLH) DNA-binding superfamily protein	protein_coding
M01	AT2G26150	1.11208	1.16907	1.08578	1.32037	4.09008	1.16052	0.763148	1.04399	0.917231	AT2G26150	0.77314	23.3844	2.40957	21.7821	AT2G26150	2.09552	1.5278	32.3908	8.76797	2.33468	3.17429	42.5133	9.49184	AT2G26150	heat shock transcription factor A2 (HSFA2); FUNCTIONS IN: DNA binding, transcription activator activity, sequence-specific DNA binding transcription factor activity; INVOLVED IN: in 7 processes; LOCATED IN: nucleus; EXPRESSED IN: 8 plant structures; EXPRESSED DURING: 4 anthesis, C globular stage, petal differentiation and expansion stage; CONTAINS InterPro DOMAIN/s: Winged helix-turn-helix transc…	heat shock transcription factor A2	protein_coding
M01	AT2G28400	16.1646	22.0002	15.3068	15.0185	14.0418	13.6986	12.3712	11.6248	17.3239	AT2G28400	24.029	28.4257	23.2356	32.0415	AT2G28400	14.7677	16.4536	30.6418	16.2423	16.3242	24.4315	28.6485	27.256	AT2G28400	Protein of unknown function, DUF584; CONTAINS InterPro DOMAIN/s: Protein of unknown function DUF584 (InterPro:IPR007608); BEST Arabidopsis thaliana protein match is: Protein of unknown function, DUF584 (TAIR:AT3G45210.1); Has 318 Blast hits to 318 proteins in 20 species: Archae - 0; Bacteria - 0; Metazoa - 0; Fungi - 0; Plants - 318; Viruses - 0; Other Eukaryotes - 0 (source: NCBI BLink).	Protein of unknown function, DUF584	protein_coding
M01	AT2G36650	1.43634	3.76068	2.7371	1.97645	2.01397	2.21207	1.32762	1.88664	2.33872	AT2G36650	3.68723	11.7503	4.12923	7.21411	AT2G36650	3.1359	4.69049	12.1	6.76817	2.72034	6.09687	7.82333	6.90717	AT2G36650	unknown protein; Has 35333 Blast hits to 34131 proteins in 2444 species: Archae - 798; Bacteria - 22429; Metazoa - 974; Fungi - 991; Plants - 531; Viruses - 0; Other Eukaryotes - 9610 (source: NCBI BLink).		protein_coding
M01	AT3G01900	0.918873	1.22145	1.58056	1.71939	1.68617	1.34202	1.3667	1.554	1.93053	AT3G01900	3.49112	13.6782	2.6067	3.52608	AT3G01900	1.69922	2.85947	9.25397	4.00092	1.62547	3.75942	6.10511	4.15806	AT3G01900	cytochrome P450, family 94, subfamily B, polypeptide 2 (CYP94B2); FUNCTIONS IN: electron carrier activity, monooxygenase activity, iron ion binding, oxygen binding, heme binding; INVOLVED IN: oxidation reduction; LOCATED IN: endomembrane system; CONTAINS InterPro DOMAIN/s: Cytochrome P450 (InterPro:IPR001128), Cytochrome P450, E-class, group I (InterPro:IPR002401); BEST Arabidopsis thaliana prote…	cytochrome P450, family 94, subfamily B, polypeptide 2	protein_coding
M01	AT3G05165	116.846	98.3354	119.103	136.815	173.517	160.909	159.387	171.848	163.115	AT3G05165	154.496	284.986	189.903	227.871	AT3G05165	143.658	147.919	405.519	292.094	145.433	137.763	224.075	293.929	AT3G05165	Major facilitator superfamily protein; FUNCTIONS IN: substrate-specific transmembrane transporter activity, carbohydrate transmembrane transporter activity, transporter activity, sugar:hydrogen symporter activity; INVOLVED IN: transport, transmembrane transport; LOCATED IN: integral to membrane, membrane; EXPRESSED IN: male gametophyte, pollen tube; EXPRESSED DURING: L mature pollen stage, M germ…	Major facilitator superfamily protein	protein_coding
M01	AT3G05640	5.29836	5.52691	4.96006	4.41065	6.61167	6.74759	7.12248	9.83655	14.7223	AT3G05640	15.6771	22.8684	17.6231	24.4433	AT3G05640	13.2451	12.5371	40.5781	29.2705	23.6973	23.3278	47.9744	33.8884	AT3G05640	Protein phosphatase 2C family protein; FUNCTIONS IN: protein serine/threonine phosphatase activity, catalytic activity; INVOLVED IN: response to water deprivation; LOCATED IN: cellular_component unknown; EXPRESSED IN: 22 plant structures; EXPRESSED DURING: 13 growth stages; CONTAINS InterPro DOMAIN/s: Protein phosphatase 2C-related (InterPro:IPR001932), Protein phosphatase 2C (InterPro:IPR015655)…	Protein phosphatase 2C family protein	protein_coding
M01	AT3G09440	109.077	103.42	97.0168	117.196	196.269	131.917	103.439	110.158	90.4256	AT3G09440	357.762	738.722	309.834	676.826	AT3G09440	215.327	179.268	624.135	270.11	222.597	222.913	658.254	331.721	AT3G09440	Heat shock protein 70 (Hsp 70) family protein; FUNCTIONS IN: ATP binding; INVOLVED IN: protein folding, response to cadmium ion, response to karrikin, response to heat; LOCATED IN: in 7 components; EXPRESSED IN: 25 plant structures; EXPRESSED DURING: 14 growth stages; CONTAINS InterPro DOMAIN/s: Heat shock protein 70, conserved site (InterPro:IPR018181), Heat shock protein Hsp70 (InterPro:IPR0010…	Heat shock protein 70 (Hsp 70) family protein	protein_coding
M01	AT3G12580	19.9821	21.3183	19.7772	22.8386	46.3449	22.396	20.5046	22.0211	19.649	AT3G12580	30.6184	504.732	37.0836	531.659	AT3G12580	79.783	60.344	410.773	252.914	70.1342	96.4388	535.018	322.584	AT3G12580	heat shock protein 70 (HSP70); FUNCTIONS IN: ATP binding; INVOLVED IN: in 9 processes; LOCATED IN: cytosol, mitochondrion, cell wall, plasma membrane; EXPRESSED IN: 23 plant structures; EXPRESSED DURING: 11 growth stages; CONTAINS InterPro DOMAIN/s: Heat shock protein 70, conserved site (InterPro:IPR018181), Heat shock protein Hsp70 (InterPro:IPR001023), Heat shock protein 70 (InterPro:IPR013126)…	heat shock protein 70	protein_coding
M01	AT3G14200	13.5974	13.4	14.3212	18.4737	16.4717	13.6626	12.1082	13.8329	12.1455	AT3G14200	11.2723	35.291	9.42142	35.6648	AT3G14200	11.139	11.5456	35.4762	21.0728	11.5946	14.5654	41.3567	20.9476	AT3G14200	Chaperone DnaJ-domain superfamily protein; FUNCTIONS IN: heat shock protein binding; INVOLVED IN: protein folding; LOCATED IN: cellular_component unknown; EXPRESSED IN: 19 plant structures; EXPRESSED DURING: 11 growth stages; CONTAINS InterPro DOMAIN/s: Molecular chaperone, heat shock protein, Hsp40, DnaJ (InterPro:IPR015609), Heat shock protein DnaJ, N-terminal (InterPro:IPR001623); BEST Arabido…	Chaperone DnaJ-domain superfamily protein	protein_coding
M01	AT3G16460	1121.63	1069.19	1128.51	1182.47	1308.91	1410.4	1633.15	1956.92	2182.7	AT3G16460	2147.32	3428.86	2786.34	4484.15	AT3G16460	2039.7	2092.67	2273.24	2727.33	1708.95	1841.06	2133.02	3944.56	AT3G16460	Mannose-binding lectin superfamily protein; FUNCTIONS IN: copper ion binding; INVOLVED IN: response to cold; LOCATED IN: cytosol, nucleus, membrane; EXPRESSED IN: 23 plant structures; EXPRESSED DURING: 13 growth stages; CONTAINS InterPro DOMAIN/s: Mannose-binding lectin (InterPro:IPR001229); BEST Arabidopsis thaliana protein match is: myrosinase-binding protein 1 (TAIR:AT1G52040.1); Has 154784 Bl…	Mannose-binding lectin superfamily protein	protein_coding
M01	AT3G17860	21.4246	20.4718	36.267	38.8206	41.9687	42.6151	42.6439	54.4741	61.2584	AT3G17860	49.7083	70.8579	62.994	78.2419	AT3G17860	19.3336	32.3251	113.119	43.6639	14.4487	45.6982	66.2572	60.1882	AT3G17860	jasmonate-zim-domain protein 3 (JAZ3); CONTAINS InterPro DOMAIN/s: Tify (InterPro:IPR010399), CCT domain-like (InterPro:IPR018467); BEST Arabidopsis thaliana protein match is: jasmonate-zim-domain protein 4 (TAIR:AT1G48500.1); Has 657 Blast hits to 387 proteins in 36 species: Archae - 0; Bacteria - 0; Metazoa - 2; Fungi - 0; Plants - 365; Viruses - 0; Other Eukaryotes - 290 (source: NCBI BLink).	jasmonate-zim-domain protein 3	protein_coding
M01	AT3G24500	48.3553	47.0819	46.314	57.6746	73.7042	39.119	40.4319	48.2807	49.9463	AT3G24500	13.244	126.643	24.5803	226.107	AT3G24500	33.6855	33.2655	147.983	79.2348	34.518	42.9407	143.11	86.9077	AT3G24500	multiprotein bridging factor 1C (MBF1C); CONTAINS InterPro DOMAIN/s: Lambda repressor-like, DNA-binding (InterPro:IPR010982), Multiprotein bridging factor 1, N-terminal (InterPro:IPR013729), Helix-turn-helix type 3 (InterPro:IPR001387); BEST Arabidopsis thaliana protein match is: multiprotein bridging factor 1B (TAIR:AT3G58680.1); Has 715 Blast hits to 715 proteins in 278 species: Archae - 65; Ba…	multiprotein bridging factor 1C	protein_coding
M01	AT3G26330	5.09933	5.65008	6.93599	9.64041	10.4702	9.4419	7.49959	9.06137	6.42055	AT3G26330	12.0383	26.2247	15.756	25.6645	AT3G26330	7.76478	12.6546	28.7653	11.9656	7.79631	12.321	14.1839	11.9729	AT3G26330	cytochrome P450, family 71, subfamily B, polypeptide 37 (CYP71B37); FUNCTIONS IN: electron carrier activity, monooxygenase activity, iron ion binding, oxygen binding, heme binding; INVOLVED IN: oxidation reduction; EXPRESSED IN: 11 plant structures; EXPRESSED DURING: 4 anthesis, F mature embryo stage, petal differentiation and expansion stage, E expanded cotyledon stage, D bilateral stage; CONTAI…	cytochrome P450, family 71, subfamily B, polypeptide 37	protein_coding
M01	AT3G26840	2.56297	2.00997	2.90223	3.64175	4.32463	3.95796	2.86499	3.55206	2.41898	AT3G26840	3.79463	10.794	4.00672	5.91243	AT3G26840	2.62111	5.38467	10.9594	8.07651	2.57925	5.78479	9.8385	12.0623	AT3G26840	Esterase/lipase/thioesterase family protein; FUNCTIONS IN: transferase activity, transferring acyl groups other than amino-acyl groups, catalytic activity, acyltransferase activity; INVOLVED IN: metabolic process; LOCATED IN: plastoglobule; CONTAINS InterPro DOMAIN/s: Diacylglycerol acyltransferase (InterPro:IPR007130), Phospholipid/glycerol acyltransferase (InterPro:IPR002123); BEST Arabidopsis …	Esterase/lipase/thioesterase family protein	protein_coding
M01	AT3G44880	12.3571	15.1937	14.0942	13.582	16.3893	18.8428	16.3082	18.1011	26.7374	AT3G44880	21.8122	32.6102	16.1691	29.6875	AT3G44880	25.6761	23.3989	42.357	42.4127	20.7605	26.8263	29.5686	35.4664	AT3G44880	ACCELERATED CELL DEATH 1 (ACD1); FUNCTIONS IN: iron-sulfur cluster binding, pheophorbide a oxygenase activity; INVOLVED IN: flower development, cell death, chlorophyll catabolic process, defense response to bacterium, incompatible interaction, fruit development; LOCATED IN: chloroplast, chloroplast inner membrane; EXPRESSED IN: 22 plant structures; EXPRESSED DURING: 13 growth stages; CONTAINS Int…	Pheophorbide a oxygenase family protein with Rieske [2Fe-2S] domain	protein_coding
M01	AT3G47750	3.80123	4.48622	3.53534	4.59879	11.5952	8.87837	6.78757	8.68013	7.81794	AT3G47750	6.72109	17.8673	8.54489	30.3067	AT3G47750	8.04076	7.55069	20.6105	15.5236	9.67012	9.09175	20.8797	27.3181	AT3G47750	ATP binding cassette subfamily A4 (ABCA4); FUNCTIONS IN: ATPase activity, coupled to transmembrane movement of substances, transporter activity; EXPRESSED IN: cultured cell; CONTAINS InterPro DOMAIN/s: ATPase, AAA+ type, core (InterPro:IPR003593), ABC transporter-like (InterPro:IPR003439), ABC transporter, conserved site (InterPro:IPR017871); BEST Arabidopsis thaliana protein match is: ABC2 homol…	ATP binding cassette subfamily A4	protein_coding
M01	AT3G48350	20.8611	20.3204	21.3673	35.8584	72.4675	51.0193	28.7111	33.4629	26.6805	AT3G48350	54.7811	111.978	63.2811	99.6399	AT3G48350	26.6706	62.3195	145.942	84.2514	26.2798	68.6496	122.545	102.895	AT3G48350	Cysteine proteinases superfamily protein; FUNCTIONS IN: cysteine-type endopeptidase activity, cysteine-type peptidase activity; INVOLVED IN: proteolysis; LOCATED IN: endomembrane system; EXPRESSED IN: 17 plant structures; EXPRESSED DURING: 13 growth stages; CONTAINS InterPro DOMAIN/s: Peptidase C1A, papain (InterPro:IPR013128), Proteinase inhibitor I29, cathepsin propeptide (InterPro:IPR013201), …	Cysteine proteinases superfamily protein	protein_coding
M01	AT3G48460	87.0684	94.6064	80.7962	92.0681	137.739	111.09	84.85	68.4356	42.7533	AT3G48460	128.621	232.295	100.032	185.857	AT3G48460	93.7105	86.3626	181.865	112.93	102.061	85.4955	169.124	140.035	AT3G48460	GDSL-like Lipase/Acylhydrolase superfamily protein; FUNCTIONS IN: hydrolase activity, acting on ester bonds, carboxylesterase activity; INVOLVED IN: glycerol biosynthetic process, lipid metabolic process; LOCATED IN: endomembrane system; EXPRESSED IN: 22 plant structures; EXPRESSED DURING: 14 growth stages; CONTAINS InterPro DOMAIN/s: Lipase, GDSL (InterPro:IPR001087); BEST Arabidopsis thaliana p…	GDSL-like Lipase/Acylhydrolase superfamily protein	protein_coding
M01	AT3G53830	0.403414	0.388132	0.361213	0.863411	1.95681	0.980621	0.519686	0.45806	0.5794	AT3G53830	2.61741	13.0384	1.80897	11.1132	AT3G53830	1.17323	1.66577	8.68695	4.67721	0.917017	3.38266	8.42275	4.38506	AT3G53830	Regulator of chromosome condensation (RCC1) family protein; CONTAINS InterPro DOMAIN/s: Regulator of chromosome condensation/beta-lactamase-inhibitor protein II (InterPro:IPR009091), Regulator of chromosome condensation, RCC1 (InterPro:IPR000408); BEST Arabidopsis thaliana protein match is: Regulator of chromosome condensation (RCC1) family protein (TAIR:AT3G55580.1); Has 18457 Blast hits to 6075…	Regulator of chromosome condensation (RCC1) family protein	protein_coding
M01	AT3G59710	6.96428	8.15921	8.72626	13.1566	11.5551	11.0481	10.7946	12.9662	13.6074	AT3G59710	22.7694	69.9772	23.2745	46.8242	AT3G59710	14.258	20.6267	45.7428	36.1038	20.129	36.8198	41.5188	38.0083	AT3G59710	NAD(P)-binding Rossmann-fold superfamily protein; FUNCTIONS IN: oxidoreductase activity, binding, catalytic activity; INVOLVED IN: oxidation reduction, metabolic process; LOCATED IN: endomembrane system; EXPRESSED IN: leaf lamina base, root, carpel; EXPRESSED DURING: 4 anthesis; CONTAINS InterPro DOMAIN/s: NAD(P)-binding domain (InterPro:IPR016040), Glucose/ribitol dehydrogenase (InterPro:IPR0023…	NAD(P)-binding Rossmann-fold superfamily protein	protein_coding
M01	AT3G61920	0.347135	0.384147	0.482956	0.632635	1.63601	1.48561	1.2561	1.51099	1.2471	AT3G61920	5.37987	8.23764	1.76904	3.91432	AT3G61920	0.242949	1.45837	6.0881	2.5647	0.288075	1.89805	7.61957	4.78784	AT3G61920	unknown protein; FUNCTIONS IN: molecular_function unknown; INVOLVED IN: N-terminal protein myristoylation; LOCATED IN: cellular_component unknown; EXPRESSED IN: shoot, hypocotyl, root, egg cell; BEST Arabidopsis thaliana protein match is: unknown protein (TAIR:AT1G64700.1); Has 77 Blast hits to 77 proteins in 8 species: Archae - 0; Bacteria - 0; Metazoa - 0; Fungi - 0; Plants - 77; Viruses - 0; O…		protein_coding
M01	AT4G04610	24.1668	21.4536	26.7222	25.3891	22.3934	28.7301	25.8849	31.4628	25.6768	AT4G04610	40.2581	54.7911	49.3345	60.786	AT4G04610	27.7675	43.4269	85.2132	57.1869	35.0711	56.2274	90.1459	119.821	AT4G04610	APS reductase 1 (APR1); FUNCTIONS IN: adenylyl-sulfate reductase activity; INVOLVED IN: response to oxidative stress, sulfate reduction, sulfate assimilation; LOCATED IN: chloroplast, chloroplast stroma, plastid; EXPRESSED IN: 25 plant structures; EXPRESSED DURING: 15 growth stages; CONTAINS InterPro DOMAIN/s: Rossmann-like alpha/beta/alpha sandwich fold (InterPro:IPR014729), Thioredoxin-independ…	APS reductase 1	protein_coding
M01	AT4G11660	7.99675	10.2192	8.40487	8.40716	10.6875	8.39743	6.91021	7.90273	8.03723	AT4G11660	16.2486	34.8108	17.3506	46.6622	AT4G11660	19.2733	19.1352	57.0418	26.7611	21.3741	21.8082	58.7966	27.4095	AT4G11660	AT-HSFB2B; FUNCTIONS IN: transcription repressor activity, sequence-specific DNA binding transcription factor activity; INVOLVED IN: response to chitin; LOCATED IN: nucleus; EXPRESSED IN: 24 plant structures; EXPRESSED DURING: 14 growth stages; CONTAINS InterPro DOMAIN/s: Winged helix-turn-helix transcription repressor DNA-binding (InterPro:IPR011991), Heat shock factor (HSF)-type, DNA-binding (I…	winged-helix DNA-binding transcription factor family protein	protein_coding
M01	AT4G13110	7.86246	8.4214	10.7028	11.8893	9.17594	10.4431	10.3315	13.3828	15.3473	AT4G13110	7.04224	18.1797	13.844	31.1031	AT4G13110	6.23835	13.1651	25.4177	17.6435	7.48857	15.3007	15.4727	15.7965	AT4G13110	BSD domain-containing protein; FUNCTIONS IN: molecular_function unknown; INVOLVED IN: biological_process unknown; LOCATED IN: chloroplast; CONTAINS InterPro DOMAIN/s: BSD (InterPro:IPR005607); BEST Arabidopsis thaliana protein match is: BSD domain-containing protein (TAIR:AT1G03350.1); Has 30201 Blast hits to 17322 proteins in 780 species: Archae - 12; Bacteria - 1396; Metazoa - 17338; Fungi - 34…	BSD domain-containing protein	protein_coding
M01	AT4G15450	2.03871	1.8806	1.84214	1.94759	2.48032	2.88439	2.30048	2.55751	2.71824	AT4G15450	5.34881	5.06896	4.97908	5.42516	AT4G15450	3.63628	2.89531	8.78635	5.7748	5.01016	5.45272	8.27207	7.16518	AT4G15450	Senescence/dehydration-associated protein-related; CONTAINS InterPro DOMAIN/s: Senescence/spartin-associated (InterPro:IPR009686); BEST Arabidopsis thaliana protein match is: Senescence/dehydration-associated protein-related (TAIR:AT3G21600.1); Has 171 Blast hits to 171 proteins in 35 species: Archae - 0; Bacteria - 4; Metazoa - 29; Fungi - 0; Plants - 134; Viruses - 0; Other Eukaryotes - 4 (sour…	Senescence/dehydration-associated protein-related	protein_coding
M01	AT4G19450	10.801	10.3608	10.6213	12.7919	13.4055	11.458	11.8979	12.5269	11.0696	AT4G19450	15.3668	18.1916	18.0518	20.5605	AT4G19450	12.4666	14.8385	23.8277	16.7838	11.7449	18.1499	21.8441	20.5794	AT4G19450	Major facilitator superfamily protein; FUNCTIONS IN: molecular_function unknown; INVOLVED IN: biological_process unknown; LOCATED IN: endomembrane system; EXPRESSED IN: 22 plant structures; EXPRESSED DURING: 13 growth stages; CONTAINS InterPro DOMAIN/s: Nodulin-like (InterPro:IPR010658), Major facilitator superfamily, general substrate transporter (InterPro:IPR016196); BEST Arabidopsis thaliana p…	Major facilitator superfamily protein	protein_coding
M01	AT4G39030	15.8285	15.0132	23.9199	30.4737	35.83	35.3767	31.4275	37.5683	25.242	AT4G39030	59.7116	131.945	62.804	93.9237	AT4G39030	30.9223	47.817	130.122	75.5169	22.42	30.9571	70.555	73.3285	AT4G39030	ENHANCED DISEASE SUSCEPTIBILITY 5 (EDS5); FUNCTIONS IN: antiporter activity, drug transmembrane transporter activity, transporter activity; INVOLVED IN: salicylic acid biosynthetic process, negative regulation of defense response, defense response, response to nematode; LOCATED IN: mitochondrion, plastid, membrane; EXPRESSED IN: 23 plant structures; EXPRESSED DURING: 10 growth stages; CONTAINS In…	MATE efflux family protein	protein_coding
M01	AT4G39940	24.6832	30.9396	31.0566	40.0143	78.4124	75.2696	70.7446	69.5466	64.1339	AT4G39940	53.1072	213.36	96.6473	273.258	AT4G39940	28.0268	51.276	239.068	110.998	32.3119	65.799	218.576	370.136	AT4G39940	APS-kinase 2 (AKN2); CONTAINS InterPro DOMAIN/s: Adenylylsulphate kinase, C-terminal (InterPro:IPR002891); BEST Arabidopsis thaliana protein match is: APS kinase (TAIR:AT2G14750.1); Has 4962 Blast hits to 4962 proteins in 1492 species: Archae - 54; Bacteria - 3008; Metazoa - 246; Fungi - 282; Plants - 130; Viruses - 0; Other Eukaryotes - 1242 (source: NCBI BLink).	APS-kinase 2	protein_coding
M01	AT5G02170	22.844	21.4136	24.3098	25.4878	31.4573	29.1556	27.9846	34.969	27.031	AT5G02170	30.2183	100.016	49.3622	107.436	AT5G02170	25.7327	34.8175	70.1474	43.6842	21.2375	30.2753	56.8376	69.7504	AT5G02170	Transmembrane amino acid transporter family protein; CONTAINS InterPro DOMAIN/s: Amino acid transporter, transmembrane (InterPro:IPR013057); BEST Arabidopsis thaliana protein match is: Transmembrane amino acid transporter family protein (TAIR:AT5G02180.1); Has 30201 Blast hits to 17322 proteins in 780 species: Archae - 12; Bacteria - 1396; Metazoa - 17338; Fungi - 3422; Plants - 5037; Viruses - 0…	Transmembrane amino acid transporter family protein	protein_coding
M01	AT5G04370	2.93962	4.15698	3.4816	4.08423	5.79114	5.44694	4.7649	5.52352	8.67553	AT5G04370	3.43925	8.46568	6.37572	10.4399	AT5G04370	3.18541	3.37232	13.632	7.60464	2.42762	6.85691	8.98752	6.73857	AT5G04370	NAMT1; CONTAINS InterPro DOMAIN/s: SAM dependent carboxyl methyltransferase (InterPro:IPR005299); BEST Arabidopsis thaliana protein match is: S-adenosyl-L-methionine-dependent methyltransferases superfamily protein (TAIR:AT3G11480.1); Has 1807 Blast hits to 1807 proteins in 277 species: Archae - 0; Bacteria - 0; Metazoa - 736; Fungi - 347; Plants - 385; Viruses - 0; Other Eukaryotes - 339 (source…	S-adenosyl-L-methionine-dependent methyltransferases superfamily protein	protein_coding
M01	AT5G05600	30.2808	37.2106	89.6037	101.117	107.131	99.9912	85.3022	127.592	173.816	AT5G05600	64.0613	244.052	98.595	234.55	AT5G05600	21.6412	37.5167	194.606	148.053	31.7099	55.4425	147.605	276.166	AT5G05600	2-oxoglutarate (2OG) and Fe(II)-dependent oxygenase superfamily protein; FUNCTIONS IN: oxidoreductase activity, iron ion binding; INVOLVED IN: response to salt stress, response to karrikin; EXPRESSED IN: 15 plant structures; EXPRESSED DURING: 9 growth stages; CONTAINS InterPro DOMAIN/s: Isopenicillin N synthase (InterPro:IPR002283), Oxoglutarate/iron-dependent oxygenase (InterPro:IPR005123); BEST…	2-oxoglutarate (2OG) and Fe(II)-dependent oxygenase superfamily protein	protein_coding
M01	AT5G10300	18.0878	20.34	19.4537	20.4292	18.0613	19.1505	19.885	19.6995	22.9799	AT5G10300	23.8471	50.5821	33.3318	65.9603	AT5G10300	20.5565	20.2424	84.7219	41.649	19.2784	31.1043	66.5834	81.0942	AT5G10300	methyl esterase 5 (MES5); CONTAINS InterPro DOMAIN/s: Alpha/beta hydrolase fold-1 (InterPro:IPR000073); BEST Arabidopsis thaliana protein match is: methyl esterase 1 (TAIR:AT2G23620.1); Has 1807 Blast hits to 1807 proteins in 277 species: Archae - 0; Bacteria - 0; Metazoa - 736; Fungi - 347; Plants - 385; Viruses - 0; Other Eukaryotes - 339 (source: NCBI BLink).	methyl esterase 5	protein_coding
M01	AT5G13330	29.6946	32.6158	32.8039	31.0887	31.136	30.9764	33.2894	34.6927	45.4289	AT5G13330	46.1187	45.0569	52.8217	55.7449	AT5G13330	36.6588	31.7023	71.4314	52.8986	44.8996	44.5274	73.2049	61.967	AT5G13330	related to AP2 6l (Rap2.6L); FUNCTIONS IN: DNA binding, sequence-specific DNA binding transcription factor activity; INVOLVED IN: regulation of transcription, DNA-dependent; LOCATED IN: nucleus; EXPRESSED IN: 11 plant structures; EXPRESSED DURING: LP.04 four leaves visible, 4 anthesis, C globular stage, petal differentiation and expansion stage, E expanded cotyledon stage; CONTAINS InterPro DOMAI…	related to AP2 6l	protein_coding
M01	AT5G13550	17.9337	15.5789	20.0763	25.1864	23.3806	22.7382	26.8056	31.6264	33.7756	AT5G13550	78.4556	91.1731	66.2541	64.2649	AT5G13550	37.9133	40.4495	90.7077	76.2542	41.5646	45.3342	74.1363	81.5565	AT5G13550	sulfate transporter 4.1 (SULTR4;1); FUNCTIONS IN: sulfate transmembrane transporter activity; INVOLVED IN: sulfate transport, transport, transmembrane transport; LOCATED IN: integral to membrane, membrane; EXPRESSED IN: 22 plant structures; EXPRESSED DURING: 15 growth stages; CONTAINS InterPro DOMAIN/s: Sulphate transporter (InterPro:IPR011547), Sulphate transporter/antisigma-factor antagonist ST…	sulfate transporter 4.1	protein_coding
M01	AT5G13760	7.13486	7.16838	6.53539	8.1051	10.9937	9.82747	10.2053	12.0651	16.3802	AT5G13760	20.2767	22.204	24.6951	20.6627	AT5G13760	16.223	14.864	34.0196	27.0797	14.8605	20.1147	29.1647	25.7224	AT5G13760	Plasma-membrane choline transporter family protein; CONTAINS InterPro DOMAIN/s: Protein of unknown function DUF580 (InterPro:IPR007603); BEST Arabidopsis thaliana protein match is: Plasma-membrane choline transporter family protein (TAIR:AT3G04440.1); Has 30201 Blast hits to 17322 proteins in 780 species: Archae - 12; Bacteria - 1396; Metazoa - 17338; Fungi - 3422; Plants - 5037; Viruses - 0; Oth…	Plasma-membrane choline transporter family protein	protein_coding
M01	AT5G19097	1.16334	1.13116	1.18315	1.51442	2.53501	2.79737	3.08065	3.88648	3.463	AT5G19097	2.98174	23.6046	3.95186	7.60421	AT5G19097	4.35984	5.18117	23.8212	22.0356	6.05688	5.65329	16.7813	19.7929	AT5G19097	transposable_element_gene;(source:Araport11);copia-like retrotransposon family, has a 1.4e-284 P-value blast match to GB:CAA72989 open reading frame 1 (Ty1_Copia-element) (Brassica oleracea);(source:TAIR10)	//	transposable_element_gene
M01	AT5G27930	16.6542	16.8852	20.324	18.4907	15.7693	21.0032	27.6913	31.3325	26.4181	AT5G27930	24.8961	56.0872	43.0538	51.602	AT5G27930	25.1	28.2593	56.2367	48.1452	30.547	39.0848	41.6491	61.3194	AT5G27930	Protein phosphatase 2C family protein; FUNCTIONS IN: protein serine/threonine phosphatase activity, catalytic activity; INVOLVED IN: biological_process unknown; LOCATED IN: cellular_component unknown; EXPRESSED IN: 22 plant structures; EXPRESSED DURING: 13 growth stages; CONTAINS InterPro DOMAIN/s: Protein phosphatase 2C-related (InterPro:IPR001932), Protein phosphatase 2C (InterPro:IPR015655), P…	Protein phosphatase 2C family protein	protein_coding
M01	AT5G49910	49.0783	50.0205	52.114	49.1881	94.9174	87.1394	52.1272	59.6227	51.0966	AT5G49910	109.484	268.327	79.7256	189.521	AT5G49910	142.904	125.619	236.552	232.602	172.333	161.069	308.687	328.134	AT5G49910	chloroplast heat shock protein 70-2 (CPHSP70-2EAT SHOCK PROTEIN 70-2); FUNCTIONS IN: protein binding; INVOLVED IN: protein folding, response to cadmium ion, protein targeting to chloroplast, response to heat; LOCATED IN: in 6 components; EXPRESSED IN: 26 plant structures; EXPRESSED DURING: 15 growth stages; CONTAINS InterPro DOMAIN/s: Heat shock protein 70, conserved site (InterPro:IPR018181), Ch…	chloroplast heat shock protein 70-2	protein_coding
M01	AT5G51440	3.54171	3.86412	4.03935	4.24193	7.89319	4.4842	4.30499	3.37055	4.10235	AT5G51440	4.22028	60.5517	6.64304	78.6736	AT5G51440	5.88859	5.23591	25.8215	23.9475	7.71102	8.37128	46.1828	31.2241	AT5G51440	HSP20-like chaperones superfamily protein; CONTAINS InterPro DOMAIN/s: Heat shock protein Hsp20 (InterPro:IPR002068), HSP20-like chaperone (InterPro:IPR008978); BEST Arabidopsis thaliana protein match is: mitochondrion-localized small heat shock protein 23.6 (TAIR:AT4G25200.1); Has 3995 Blast hits to 3995 proteins in 1037 species: Archae - 138; Bacteria - 2214; Metazoa - 5; Fungi - 114; Plants - …	HSP20-like chaperones superfamily protein	protein_coding
M01	AT5G52320	1.20267	1.20993	2.25359	2.38976	1.90505	2.60092	2.37029	3.08916	2.59278	AT5G52320	5.24693	9.02156	4.38624	5.44691	AT5G52320	1.2858	4.55659	10.4305	4.22907	0.699546	5.8708	6.66217	12.3261	AT5G52320	cytochrome P450, family 96, subfamily A, polypeptide 4 (CYP96A4); FUNCTIONS IN: electron carrier activity, monooxygenase activity, iron ion binding, oxygen binding, heme binding; INVOLVED IN: oxidation reduction; LOCATED IN: endomembrane system; EXPRESSED IN: 20 plant structures; EXPRESSED DURING: 13 growth stages; CONTAINS InterPro DOMAIN/s: Cytochrome P450 (InterPro:IPR001128), Cytochrome P450,…	cytochrome P450, family 96, subfamily A, polypeptide 4	protein_coding
M01	AT5G52640	6.17408	6.53867	6.21102	6.35066	11.3653	7.31629	6.41295	8.12238	8.17741	AT5G52640	23.3498	218.028	33.5844	329.576	AT5G52640	38.4688	28.6162	113.624	132.674	43.7355	44.7408	154.877	167.779	AT5G52640	heat shock protein 90.1 (HSP90.1); FUNCTIONS IN: unfolded protein binding, ATP binding; INVOLVED IN: defense response to bacterium, response to heat, response to arsenic; LOCATED IN: cytosol, cell wall, plasma membrane; EXPRESSED IN: 25 plant structures; EXPRESSED DURING: 14 growth stages; CONTAINS InterPro DOMAIN/s: Chaperone protein htpG (InterPro:IPR001404), Heat shock protein Hsp90, conserved…	heat shock protein 90.1	protein_coding
M01	AT5G54300	15.9634	15.8092	8.60887	13.6383	16.1891	14.503	9.341	11.3541	12.442	AT5G54300	25.4618	46.9368	22.5736	56.3377	AT5G54300	16.2952	16.9494	32.9928	20.8194	20.0274	32.5242	48.0674	29.2368	AT5G54300	Protein of unknown function (DUF761); FUNCTIONS IN: molecular_function unknown; INVOLVED IN: biological_process unknown; LOCATED IN: endomembrane system; EXPRESSED IN: 16 plant structures; EXPRESSED DURING: 9 growth stages; CONTAINS InterPro DOMAIN/s: Protein of unknown function DUF761, plant (InterPro:IPR008480); BEST Arabidopsis thaliana protein match is: Protein of unknown function (DUF761) (T…	Protein of unknown function (DUF761)	protein_coding
M01	AT5G56010	119.35	111.34	104.557	118.699	174.459	138.426	110.657	114.345	95.8157	AT5G56010	276.282	566.566	226.989	484.87	AT5G56010	234.9	204.882	464.869	290.942	237.068	236.165	513.17	389.37	AT5G56010	heat shock protein 81-3 (HSP81-3); FUNCTIONS IN: unfolded protein binding, ATP binding; INVOLVED IN: protein folding, response to heat, cellular response to calcium ion; LOCATED IN: cytosol, nucleolus, plasma membrane, membrane; EXPRESSED IN: 6 plant structures; EXPRESSED DURING: seed development stages; CONTAINS InterPro DOMAIN/s: Chaperone protein htpG (InterPro:IPR001404), Heat shock protein H…	heat shock protein 81-3	protein_coding
M01	AT5G56030	113.795	107.95	97.9822	109.797	163.544	129.894	104.038	104.052	90.8291	AT5G56030	331.588	734.693	262.277	548.613	AT5G56030	247.787	216.388	468.031	286.935	263.432	250.562	551.787	380.761	AT5G56030	heat shock protein 81-2 (HSP81-2); FUNCTIONS IN: protein binding, ATP binding; INVOLVED IN: in 9 processes; LOCATED IN: cytosol, mitochondrion, cell wall, nucleus; EXPRESSED IN: 28 plant structures; EXPRESSED DURING: 14 growth stages; CONTAINS InterPro DOMAIN/s: Chaperone protein htpG (InterPro:IPR001404), Heat shock protein Hsp90, conserved site (InterPro:IPR019805), Heat shock protein Hsp90, C-…	heat shock protein 81-2	protein_coding
M01	AT5G59590	21.7661	21.9719	21.9137	34.8692	49.3267	36.1788	30.1425	40.9504	44.6671	AT5G59590	70.8913	87.797	97.6309	109.959	AT5G59590	36.3173	62.7289	89.2444	83.1595	31.6802	63.0841	73.8702	88.6194	AT5G59590	UDP-glucosyl transferase 76E2 (UGT76E2); FUNCTIONS IN: quercetin 3-O-glucosyltransferase activity, UDP-glycosyltransferase activity, quercetin 7-O-glucosyltransferase activity; INVOLVED IN: metabolic process; LOCATED IN: cellular_component unknown; EXPRESSED IN: 6 plant structures; EXPRESSED DURING: 4 anthesis, petal differentiation and expansion stage; CONTAINS InterPro DOMAIN/s: UDP-glucuronosy…	UDP-glucosyl transferase 76E2	protein_coding
M01	AT5G60890	54.1226	53.1525	57.0076	69.7579	115.137	111.899	93.7681	109.798	86.0667	AT5G60890	131.553	241.277	156.808	261.764	AT5G60890	57.1432	76.3095	286.165	136.835	47.0519	79.2638	168.531	140.315	AT5G60890	myb domain protein 34 (MYB34); FUNCTIONS IN: DNA binding, transcription activator activity, kinase activity, sequence-specific DNA binding transcription factor activity; INVOLVED IN: tryptophan biosynthetic process, response to jasmonic acid stimulus, defense response to insect, cellular response to sulfur starvation, indole glucosinolate biosynthetic process; LOCATED IN: nucleus; EXPRESSED IN: 6…	myb domain protein 34	protein_coding
M01	AT5G62020	10.002	14.7261	11.4674	13.3343	12.7739	10.7328	8.7318	10.2431	11.1494	AT5G62020	13.9555	28.2015	18.2584	27.2147	AT5G62020	11.2761	15.8686	38.6804	17.1848	11.6491	19.5938	32.8105	20.6544	AT5G62020	heat shock transcription factor B2A (HSFB2A); FUNCTIONS IN: DNA binding, sequence-specific DNA binding transcription factor activity; INVOLVED IN: response to chitin; LOCATED IN: nucleus; EXPRESSED IN: 18 plant structures; EXPRESSED DURING: 11 growth stages; CONTAINS InterPro DOMAIN/s: Winged helix-turn-helix transcription repressor DNA-binding (InterPro:IPR011991), Heat shock factor (HSF)-type, …	heat shock transcription factor B2A	protein_coding
M01	AT5G65280	3.05554	4.82321	5.96284	7.3185	8.96907	6.3988	8.9785	11.2146	11.6544	AT5G65280	11.9886	26.8773	23.7404	48.5965	AT5G65280	5.78462	17.0498	39.3907	19.6562	5.12513	15.1206	21.3354	21.2775	AT5G65280	GCR2-like 1 (GCL1); FUNCTIONS IN: catalytic activity; INVOLVED IN: response to salt stress; LOCATED IN: extrinsic to membrane; EXPRESSED IN: 23 plant structures; EXPRESSED DURING: 13 growth stages; CONTAINS InterPro DOMAIN/s: LanC-like protein, eukaryotic (InterPro:IPR020464), Six-hairpin glycosidase-like (InterPro:IPR008928), Lanthionine synthetase C-like (InterPro:IPR007822); BEST Arabidopsis t…	GCR2-like 1	protein_coding
M01	AT5G67150	3.85348	4.16175	3.98167	4.26845	4.94256	5.22517	4.74351	5.50011	5.03745	AT5G67150	8.04361	16.4028	6.66384	11.3163	AT5G67150	6.37066	6.18769	13.0539	13.0083	7.24827	10.1149	11.3391	16.4159	AT5G67150	HXXXD-type acyl-transferase family protein; FUNCTIONS IN: transferase activity, transferring acyl groups other than amino-acyl groups, transferase activity; INVOLVED IN: biological_process unknown; LOCATED IN: cellular_component unknown; EXPRESSED IN: 22 plant structures; EXPRESSED DURING: 13 growth stages; CONTAINS InterPro DOMAIN/s: Transferase (InterPro:IPR003480); BEST Arabidopsis thaliana pr…	HXXXD-type acyl-transferase family protein	protein_coding
M01	AT1G72180	32.465	33.5348	29.4509	32.8238	63.5202	52.2735	40.5803	43.1778	42.438	AT1G72180	143.763	142.809	148.105	169.649	AT1G72180	79.327	76.8024	175.536	113.011	71.1584	74.4802	134.326	119.75	AT1G72180	Leucine-rich receptor-like protein kinase family protein; FUNCTIONS IN: protein serine/threonine kinase activity, kinase activity, ATP binding; INVOLVED IN: transmembrane receptor protein tyrosine kinase signaling pathway, protein amino acid phosphorylation; LOCATED IN: cellular_component unknown; EXPRESSED IN: 22 plant structures; EXPRESSED DURING: 13 growth stages; CONTAINS InterPro DOMAIN/s: P…	Leucine-rich receptor-like protein kinase family protein	protein_coding
M01	AT1G51760	56.8309	56.0185	70.5772	80.7851	78.9311	79.4297	90.9493	115.574	127.096	AT1G51760	47.4414	142.745	70.5802	160.301	AT1G51760	50.488	74.4499	263.991	119.781	54.2967	90.5032	171.811	178.499	AT1G51760	IAA-ALANINE RESISTANT 3 (IAR3); FUNCTIONS IN: metallopeptidase activity, IAA-Ala conjugate hydrolase activity; INVOLVED IN: proteolysis, response to wounding; LOCATED IN: endoplasmic reticulum, plasma membrane; EXPRESSED IN: callus; CONTAINS InterPro DOMAIN/s: Peptidase M20 (InterPro:IPR002933), Peptidase M20D, mername-AA028/carboxypeptidase Ss1 (InterPro:IPR017439), Peptidase M20, dimerisation (…	peptidase M20/M25/M40 family protein	protein_coding
M02	AT1G07135	15.0575	74.7782	53.0409	19.7238	11.2983	13.1221	14.8384	16.1497	13.0383	AT1G07135	5.0861	2.60456	4.3854	3.84305	AT1G07135	3.0872	2.06452	1.86384	2.74065	3.25725	2.81386	2.39474	2.75335	AT1G07135	glycine-rich protein; Has 22251 Blast hits to 8348 proteins in 789 species: Archae - 21; Bacteria - 7328; Metazoa - 6126; Fungi - 1280; Plants - 3980; Viruses - 524; Other Eukaryotes - 2992 (source: NCBI BLink).	glycine-rich protein	protein_coding
M02	AT1G18300	8.88855	56.9147	21.5264	11.3607	9.55614	9.41573	8.84217	9.14256	10.1999	AT1G18300	3.77594	4.44082	3.55153	4.89949	AT1G18300	6.56785	5.54241	5.3951	7.4467	8.30746	6.6124	5.48672	7.52444	AT1G18300	nudix hydrolase homolog 4 (NUDT4); FUNCTIONS IN: hydrolase activity; LOCATED IN: cytosol; EXPRESSED IN: stem, root, leaf; CONTAINS InterPro DOMAIN/s: NUDIX hydrolase domain-like (InterPro:IPR015797), NUDIX hydrolase, conserved site (InterPro:IPR020084), NUDIX hydrolase domain (InterPro:IPR000086); BEST Arabidopsis thaliana protein match is: nudix hydrolase homolog 21 (TAIR:AT1G73540.1); Has 1264 …	nudix hydrolase homolog 4	protein_coding
M02	AT1G24140	0.985555	3.19163	1.86959	0.923062	0.753901	0.789946	1.15329	0.938722	1.2941	AT1G24140	1.06113	0.68013	1.06525	0.985173	AT1G24140	0.918616	1.25338	0.874804	0.576311	0.674176	0.720971	0.714238	0.59246	AT1G24140	Matrixin family protein; FUNCTIONS IN: metallopeptidase activity, metalloendopeptidase activity, zinc ion binding; INVOLVED IN: proteolysis, metabolic process; LOCATED IN: anchored to membrane; EXPRESSED IN: 13 plant structures; EXPRESSED DURING: 7 growth stages; CONTAINS InterPro DOMAIN/s: Peptidase M10, metallopeptidase (InterPro:IPR001818), Peptidoglycan binding-like (InterPro:IPR002477), Pept…	Matrixin family protein	protein_coding
M02	AT1G27730	2.11591	40.9983	28.8398	10.9229	2.84686	3.04563	3.43173	3.55038	9.59996	AT1G27730	5.10479	5.90518	2.6855	4.64267	AT1G27730	3.34988	2.42697	6.12468	3.53508	1.7949	5.62036	4.84316	7.38025	AT1G27730	salt tolerance zinc finger (STZ); CONTAINS InterPro DOMAIN/s: Zinc finger, C2H2-like (InterPro:IPR015880), Zinc finger, C2H2-type (InterPro:IPR007087); BEST Arabidopsis thaliana protein match is: zinc finger of Arabidopsis thaliana 6 (TAIR:AT5G04340.1); Has 5350 Blast hits to 3982 proteins in 146 species: Archae - 0; Bacteria - 0; Metazoa - 4198; Fungi - 48; Plants - 937; Viruses - 0; Other Eukar…	salt tolerance zinc finger	protein_coding
M02	AT1G28370	1.70407	17.3883	7.93675	1.74288	1.71695	2.42584	2.55383	3.20537	3.00764	AT1G28370	2.52317	0.904117	1.67804	0.77185	AT1G28370	1.31693	1.88336	3.639	1.83997	0.775488	2.97139	2.08552	2.28726	AT1G28370	ERF domain protein 11 (ERF11); CONTAINS InterPro DOMAIN/s: DNA-binding, integrase-type (InterPro:IPR016177), Pathogenesis-related transcriptional factor/ERF, DNA-binding (InterPro:IPR001471); BEST Arabidopsis thaliana protein match is: ethylene responsive element binding factor 4 (TAIR:AT3G15210.1); Has 6129 Blast hits to 5763 proteins in 252 species: Archae - 0; Bacteria - 0; Metazoa - 0; Fungi …	ERF domain protein 11	protein_coding
M02	AT1G66160	13.9655	40.795	44.9546	23.6125	11.8884	13.5188	14.803	12.6837	19.587	AT1G66160	13.0939	9.44981	11.9789	17.3643	AT1G66160	9.08314	8.52245	8.38231	9.58287	11.9145	10.6819	8.23929	11.2893	AT1G66160	CYS, MET, PRO, and GLY protein 1 (CMPG1); FUNCTIONS IN: ubiquitin-protein ligase activity, binding; INVOLVED IN: response to chitin; LOCATED IN: ubiquitin ligase complex; EXPRESSED IN: 18 plant structures; EXPRESSED DURING: 9 growth stages; CONTAINS InterPro DOMAIN/s: U box domain (InterPro:IPR003613), Armadillo-type fold (InterPro:IPR016024); BEST Arabidopsis thaliana protein match is: ARM repea…	CYS, MET, PRO, and GLY protein 1	protein_coding
M02	AT1G66500	5.26386	10.6245	8.34419	7.27185	6.18124	5.7068	5.29349	5.34007	4.44158	AT1G66500	5.01212	5.39692	5.28	5.73751	AT1G66500	2.50847	3.11544	5.16806	4.2032	4.30824	5.39992	7.17982	4.23873	AT1G66500	Pre-mRNA cleavage complex II; FUNCTIONS IN: zinc ion binding; INVOLVED IN: biological_process unknown; LOCATED IN: intracellular; EXPRESSED IN: male gametophyte, pollen tube; EXPRESSED DURING: L mature pollen stage, M germinated pollen stage; CONTAINS InterPro DOMAIN/s: Zinc finger, C2H2-type (InterPro:IPR007087); BEST Arabidopsis thaliana protein match is: Pre-mRNA cleavage complex II (TAIR:AT5G…	Pre-mRNA cleavage complex II	protein_coding
M02	AT1G73540	17.4983	50.8849	20.334	18.1531	22.8949	19.4332	15.8228	17.744	15.4085	AT1G73540	13.8273	9.29772	15.0526	15.1913	AT1G73540	8.95029	7.00182	9.52346	9.8926	7.68402	8.84673	12.2729	9.4507	AT1G73540	nudix hydrolase homolog 21 (NUDT21); FUNCTIONS IN: hydrolase activity; INVOLVED IN: biological_process unknown; LOCATED IN: chloroplast; EXPRESSED IN: 24 plant structures; EXPRESSED DURING: 15 growth stages; CONTAINS InterPro DOMAIN/s: NUDIX hydrolase domain-like (InterPro:IPR015797), NUDIX hydrolase, conserved site (InterPro:IPR020084), NUDIX hydrolase domain (InterPro:IPR000086); BEST Arabidops…	nudix hydrolase homolog 21	protein_coding
M02	AT1G80840	3.39315	54.4301	35.6677	7.32552	5.98061	5.73346	5.62051	8.20123	9.61902	AT1G80840	2.72245	3.12468	4.282	3.78845	AT1G80840	3.86826	3.68066	14.0251	7.71788	2.92971	4.49892	5.44097	7.56355	AT1G80840	WRKY DNA-binding protein 40 (WRKY40); CONTAINS InterPro DOMAIN/s: DNA-binding WRKY (InterPro:IPR003657); BEST Arabidopsis thaliana protein match is: WRKY DNA-binding protein 18 (TAIR:AT4G31800.2); Has 3306 Blast hits to 2859 proteins in 187 species: Archae - 0; Bacteria - 0; Metazoa - 0; Fungi - 0; Plants - 3292; Viruses - 0; Other Eukaryotes - 14 (source: NCBI BLink).	WRKY DNA-binding protein 40	protein_coding
M02	AT2G26530	3.49781	32.3213	22.2338	11.2132	6.86413	7.69609	7.83797	11.9246	28.2197	AT2G26530	5.04715	9.2056	3.79719	7.43438	AT2G26530	1.57954	4.66081	16.5793	8.80916	1.61321	5.76836	5.9612	8.54434	AT2G26530	AR781; FUNCTIONS IN: molecular_function unknown; INVOLVED IN: biological_process unknown; LOCATED IN: plasma membrane; EXPRESSED IN: 21 plant structures; EXPRESSED DURING: 10 growth stages; CONTAINS InterPro DOMAIN/s: Protein of unknown function DUF1645 (InterPro:IPR012442); BEST Arabidopsis thaliana protein match is: Protein of unknown function (DUF1645) (TAIR:AT2G15760.1); Has 167 Blast hits to…	Protein of unknown function (DUF1645)	protein_coding
M02	AT2G32140	1.44672	6.94351	4.58019	2.06838	1.61398	1.81591	1.44252	1.42483	1.29589	AT2G32140	1.51627	2.88054	1.51307	3.70655	AT2G32140	1.48612	2.17879	3.62163	1.54327	2.17549	2.91274	4.07091	1.9375	AT2G32140	transmembrane receptors; FUNCTIONS IN: transmembrane receptor activity; INVOLVED IN: signal transduction, defense response, innate immune response; LOCATED IN: intrinsic to membrane, chloroplast; EXPRESSED IN: 13 plant structures; EXPRESSED DURING: 8 growth stages; CONTAINS InterPro DOMAIN/s: Protein of unknown function DUF641, plant (InterPro:IPR006943), Toll-Interleukin receptor (InterPro:IPR00…	transmembrane receptors	protein_coding
M02	AT2G34315	7.26843	12.7289	6.82659	4.88585	4.01348	5.25459	4.36815	4.01306	3.70483	AT2G34315	2.02249	2.75647	4.02877	5.92862	AT2G34315	4.6935	1.81692	3.76097	3.09714	3.14913	2.93452	2.12214	2.76589	AT2G34315	Avirulence induced gene (AIG1) family protein; FUNCTIONS IN: GTP binding; INVOLVED IN: biological_process unknown; LOCATED IN: cellular_component unknown; EXPRESSED IN: embryo, root, stamen; EXPRESSED DURING: 4 anthesis, D bilateral stage; CONTAINS InterPro DOMAIN/s: AIG1 (InterPro:IPR006703); BEST Arabidopsis thaliana protein match is: Avirulence induced gene (AIG1) family protein (TAIR:AT1G3395…	Avirulence induced gene (AIG1) family protein	protein_coding
M02	AT2G34600	4.06361	36.9006	27.7754	10.5653	7.61528	12.794	11.4348	18.4825	25.0256	AT2G34600	2.33601	4.913	2.32972	5.30485	AT2G34600	1.01092	1.894	16.1146	3.55291	1.30813	4.30372	5.48118	5.52111	AT2G34600	jasmonate-zim-domain protein 7 (JAZ7); CONTAINS InterPro DOMAIN/s: Tify (InterPro:IPR010399); BEST Arabidopsis thaliana protein match is: jasmonate-zim-domain protein 8 (TAIR:AT1G30135.1); Has 38 Blast hits to 38 proteins in 7 species: Archae - 0; Bacteria - 0; Metazoa - 0; Fungi - 0; Plants - 38; Viruses - 0; Other Eukaryotes - 0 (source: NCBI BLink).	jasmonate-zim-domain protein 7	protein_coding
M02	AT2G39650	7.08809	16.4964	10.7399	8.49643	6.96976	6.05824	6.07483	6.11108	6.22887	AT2G39650	6.67766	6.87332	6.56254	9.75502	AT2G39650	5.42431	4.78723	6.64316	5.93258	6.91534	6.55663	6.1942	8.06131	AT2G39650	Protein of unknown function (DUF506) ; CONTAINS InterPro DOMAIN/s: Protein of unknown function DUF506, plant (InterPro:IPR006502); BEST Arabidopsis thaliana protein match is: Protein of unknown function (DUF506) (TAIR:AT2G38820.2); Has 395 Blast hits to 393 proteins in 24 species: Archae - 0; Bacteria - 0; Metazoa - 0; Fungi - 0; Plants - 393; Viruses - 0; Other Eukaryotes - 2 (source: NCBI BLink…	Protein of unknown function (DUF506)	protein_coding
M02	AT2G46400	1.41982	7.19862	2.80244	2.52057	2.99698	2.51819	2.2528	2.82128	1.96112	AT2G46400	0.778669	0.75215	0.276977	0.574723	AT2G46400	2.17801	1.21228	1.74166	2.14894	1.03296	1.04115	0.888212	1.99634	AT2G46400	WRKY DNA-binding protein 46 (WRKY46); CONTAINS InterPro DOMAIN/s: DNA-binding WRKY (InterPro:IPR003657); BEST Arabidopsis thaliana protein match is: WRKY family transcription factor (TAIR:AT4G23810.1); Has 3385 Blast hits to 2951 proteins in 185 species: Archae - 0; Bacteria - 0; Metazoa - 0; Fungi - 0; Plants - 3370; Viruses - 0; Other Eukaryotes - 15 (source: NCBI BLink).	WRKY DNA-binding protein 46	protein_coding
M02	AT3G03280	10.8171	18.2631	17.1806	13.9261	7.42219	6.50118	5.99287	5.65427	4.06934	AT3G03280	5.84502	5.63301	4.26204	6.10955	AT3G03280	4.02003	4.47186	2.83722	2.34205	3.72794	2.38901	2.54577	1.73663	AT3G03280	unknown protein; FUNCTIONS IN: molecular_function unknown; INVOLVED IN: N-terminal protein myristoylation; LOCATED IN: cellular_component unknown; BEST Arabidopsis thaliana protein match is: unknown protein (TAIR:AT5G17350.1); Has 137 Blast hits to 137 proteins in 11 species: Archae - 0; Bacteria - 0; Metazoa - 0; Fungi - 0; Plants - 137; Viruses - 0; Other Eukaryotes - 0 (source: NCBI BLink).		protein_coding
M02	AT3G44260	9.27965	87.147	45.8944	21.1704	11.6575	13.3925	12.3852	12.9888	12.4793	AT3G44260	18.0695	8.10165	25.5674	10.6365	AT3G44260	13.1818	10.9202	15.4079	21.2371	16.5588	15.2706	15.2908	20.6016	AT3G44260	Polynucleotidyl transferase, ribonuclease H-like superfamily protein; FUNCTIONS IN: ribonuclease activity, nucleic acid binding; INVOLVED IN: response to biotic stimulus, response to wounding, RNA modification; LOCATED IN: nucleus; EXPRESSED IN: 22 plant structures; EXPRESSED DURING: 12 growth stages; CONTAINS InterPro DOMAIN/s: Ribonuclease CAF1 (InterPro:IPR006941), Polynucleotidyl transferase,…	Polynucleotidyl transferase, ribonuclease H-like superfamily protein	protein_coding
M02	AT3G55980	8.36149	57.9343	34.2169	11.8299	9.48397	10.1996	8.956	10.8432	13.9839	AT3G55980	13.0484	9.13377	13.4918	15.6573	AT3G55980	15.8507	18.6831	27.6446	21.285	17.2613	24.0414	22.2354	29.1447	AT3G55980	salt-inducible zinc finger 1 (SZF1); CONTAINS InterPro DOMAIN/s: Zinc finger, CCCH-type (InterPro:IPR000571), Ankyrin repeat-containing domain (InterPro:IPR020683), Ankyrin repeat (InterPro:IPR002110); BEST Arabidopsis thaliana protein match is: zinc finger (CCCH-type) family protein (TAIR:AT2G40140.2); Has 1623 Blast hits to 1414 proteins in 181 species: Archae - 2; Bacteria - 49; Metazoa - 777;…	salt-inducible zinc finger 1	protein_coding
M02	AT4G11280	11.2041	34.8649	19.1854	12.4044	13.4679	12.1643	10.94	11.5865	10.1771	AT4G11280	14.3435	9.49762	13.5765	10.9382	AT4G11280	14.018	12.0396	13.2662	15.7007	14.2544	12.3504	20.8591	16.7975	AT4G11280	1-aminocyclopropane-1-carboxylic acid (acc) synthase 6 (ACS6); CONTAINS InterPro DOMAIN/s: 1-aminocyclopropane-1-carboxylate synthase (InterPro:IPR001176), Aminotransferase, class I/classII (InterPro:IPR004839), Pyridoxal phosphate-dependent transferase, major domain (InterPro:IPR015424), Aminotransferases, class-I, pyridoxal-phosphate-binding site (InterPro:IPR004838), Pyridoxal phosphate-depend…	1-aminocyclopropane-1-carboxylic acid (acc) synthase 6	protein_coding
M02	AT4G24380	12.8529	27.9402	27.2168	20.5969	12.9949	12.3433	12.0051	12.208	13.2042	AT4G24380	5.4549	7.35743	6.21139	12.9521	AT4G24380	3.75785	5.0819	10.1922	7.49961	3.47872	5.51863	7.24934	8.96153	AT4G24380	INVOLVED IN: 10-formyltetrahydrofolate biosynthetic process, folic acid and derivative biosynthetic process; EXPRESSED IN: 24 plant structures; EXPRESSED DURING: 15 growth stages; CONTAINS InterPro DOMAIN/s: Serine hydrolase (InterPro:IPR005645); BEST Arabidopsis thaliana protein match is: alpha/beta-Hydrolases superfamily protein (TAIR:AT5G65400.1); Has 30201 Blast hits to 17322 proteins in 780 …		protein_coding
M02	AT4G24570	3.60821	44.2301	14.3059	4.80718	3.51398	3.97065	4.27028	3.33052	4.24109	AT4G24570	14.68	8.45364	7.84089	8.97253	AT4G24570	4.07433	3.51509	5.12477	5.3945	6.62234	5.55329	4.94335	6.84172	AT4G24570	dicarboxylate carrier 2 (DIC2); FUNCTIONS IN: binding, dicarboxylic acid transmembrane transporter activity; INVOLVED IN: transport, mitochondrial transport; LOCATED IN: mitochondrial inner membrane, membrane; EXPRESSED IN: 24 plant structures; EXPRESSED DURING: 14 growth stages; CONTAINS InterPro DOMAIN/s: Mitochondrial carrier protein (InterPro:IPR002067), Mitochondrial substrate carrier (Inter…	dicarboxylate carrier 2	protein_coding
M02	AT4G27280	30.131	150.534	64.8347	47.4953	31.2865	36.6008	27.6579	22.954	26.8212	AT4G27280	38.8194	38.099	30.2189	42.7095	AT4G27280	11.988	15.916	16.3054	14.4996	11.6308	15.7256	16.1111	12.2094	AT4G27280	Calcium-binding EF-hand family protein; FUNCTIONS IN: calcium ion binding; INVOLVED IN: response to karrikin; EXPRESSED IN: 23 plant structures; EXPRESSED DURING: 13 growth stages; CONTAINS InterPro DOMAIN/s: EF-Hand 1, calcium-binding site (InterPro:IPR018247), EF-HAND 2 (InterPro:IPR018249), EF-hand-like domain (InterPro:IPR011992); BEST Arabidopsis thaliana protein match is: pinoid-binding pro…	Calcium-binding EF-hand family protein	protein_coding
M02	AT4G27652	13.3135	88.157	66.6341	19.6923	11.8188	13.5246	15.0612	14.5187	15.9279	AT4G27652	2.16095	1.49232	1.19239	2.53443	AT4G27652	1.69002	0.62984	1.07044	1.06177	1.10238	0.949278	1.27413	0.947423	AT4G27652	unknown protein; BEST Arabidopsis thaliana protein match is: unknown protein (TAIR:AT4G27657.1); Has 30201 Blast hits to 17322 proteins in 780 species: Archae - 12; Bacteria - 1396; Metazoa - 17338; Fungi - 3422; Plants - 5037; Viruses - 0; Other Eukaryotes - 2996 (source: NCBI BLink).		protein_coding
M02	AT4G27657	3.79171	16.6411	14.5059	7.4667	4.23144	3.64803	3.18506	3.49175	3.16242	AT4G27657	1.15642	0.796209	0.876533	1.0842	AT4G27657	1.85682	3.21816	2.48339	0.945328	1.48405	4.32368	2.04016	0.910147	AT4G27657	unknown protein; FUNCTIONS IN: molecular_function unknown; INVOLVED IN: biological_process unknown; LOCATED IN: endomembrane system; EXPRESSED IN: 15 plant structures; EXPRESSED DURING: 9 growth stages; BEST Arabidopsis thaliana protein match is: unknown protein (TAIR:AT5G54145.1); Has 30201 Blast hits to 17322 proteins in 780 species: Archae - 12; Bacteria - 1396; Metazoa - 17338; Fungi - 3422; …		protein_coding
M02	AT4G34410	0.153642	21.1607	12.2406	3.00831	0.612885	0.286372	0.165213	0.23106	0.0886939	AT4G34410	0.132936	0.180049	0.0350951	0.131418	AT4G34410	0.443263	2.12287	3.997	0.692394	0.426256	4.97944	2.23938	1.24285	AT4G34410	redox responsive transcription factor 1 (RRTF1); CONTAINS InterPro DOMAIN/s: DNA-binding, integrase-type (InterPro:IPR016177), Pathogenesis-related transcriptional factor/ERF, DNA-binding (InterPro:IPR001471); BEST Arabidopsis thaliana protein match is: Integrase-type DNA-binding superfamily protein (TAIR:AT5G61890.1); Has 6148 Blast hits to 5821 proteins in 258 species: Archae - 0; Bacteria - 2;…	redox responsive transcription factor 1	protein_coding
M02	AT5G17350	2.02554	20.0589	9.27442	3.64432	2.25292	2.32534	1.7816	1.99945	2.08411	AT5G17350	0.614672	1.30422	0.553955	1.5164	AT5G17350	0.672073	0.718017	1.07462	0.32691	1.0667	0.624077	0.685807	1.11215	AT5G17350	unknown protein; FUNCTIONS IN: molecular_function unknown; INVOLVED IN: N-terminal protein myristoylation; LOCATED IN: cellular_component unknown; EXPRESSED IN: 15 plant structures; EXPRESSED DURING: 8 growth stages; BEST Arabidopsis thaliana protein match is: unknown protein (TAIR:AT3G03280.1); Has 1807 Blast hits to 1807 proteins in 277 species: Archae - 0; Bacteria - 0; Metazoa - 736; Fungi - …		protein_coding
M02	AT5G22250	2.80546	12.1036	7.74324	3.7893	3.37741	3.68996	4.95069	4.83709	7.66156	AT5G22250	3.82122	2.77656	2.76515	6.25717	AT5G22250	2.6556	3.317	4.12231	4.43205	2.49607	2.72583	4.12344	4.58892	AT5G22250	Polynucleotidyl transferase, ribonuclease H-like superfamily protein; FUNCTIONS IN: ribonuclease activity, nucleic acid binding; INVOLVED IN: RNA modification; LOCATED IN: nucleus; EXPRESSED IN: 21 plant structures; EXPRESSED DURING: 11 growth stages; CONTAINS InterPro DOMAIN/s: Ribonuclease CAF1 (InterPro:IPR006941), Polynucleotidyl transferase, ribonuclease H fold (InterPro:IPR012337); BEST Ara…	Polynucleotidyl transferase, ribonuclease H-like superfamily protein	protein_coding
M02	AT5G38700	14.5664	34.0311	32.2777	16.48	6.91433	9.86311	11.3399	7.35324	5.02736	AT5G38700	13.8068	14.319	6.82608	14.0192	AT5G38700	6.86675	4.08167	3.95598	4.54471	4.34408	4.20532	3.94324	2.99249	AT5G38700	unknown protein; FUNCTIONS IN: molecular_function unknown; INVOLVED IN: biological_process unknown; LOCATED IN: mitochondrion; EXPRESSED IN: 10 plant structures; EXPRESSED DURING: LP.04 four leaves visible, LP.10 ten leaves visible, petal differentiation and expansion stage, LP.08 eight leaves visible, LP.12 twelve leaves visible; BEST Arabidopsis thaliana protein match is: unknown protein (TAIR:…		protein_coding
M02	AT5G51190	3.56632	46.8159	21.8308	8.93264	4.89121	4.27863	4.20874	3.72915	4.52505	AT5G51190	9.67649	7.1732	9.15201	10.6153	AT5G51190	2.32792	3.59113	1.72681	2.26789	2.16027	2.64534	3.15257	3.15427	AT5G51190	Integrase-type DNA-binding superfamily protein; CONTAINS InterPro DOMAIN/s: DNA-binding, integrase-type (InterPro:IPR016177), Pathogenesis-related transcriptional factor/ERF, DNA-binding (InterPro:IPR001471); BEST Arabidopsis thaliana protein match is: ethylene response factor 104 (TAIR:AT5G61600.1); Has 30201 Blast hits to 17322 proteins in 780 species: Archae - 12; Bacteria - 1396; Metazoa - 17…	Integrase-type DNA-binding superfamily protein	protein_coding
M02	AT5G52020	0.745111	8.49986	10.0931	3.35817	2.29691	1.38782	1.19582	0.757818	1.117	AT5G52020	1.57392	0.400102	0.651674	1.00183	AT5G52020	0.481186	1.94756	1.40167	0.177713	0.670287	2.28364	1.72606	0.539952	AT5G52020	Integrase-type DNA-binding superfamily protein; FUNCTIONS IN: DNA binding, transcription activator activity, sequence-specific DNA binding transcription factor activity; INVOLVED IN: defense response to fungus; LOCATED IN: chloroplast; EXPRESSED IN: root, flower; EXPRESSED DURING: petal differentiation and expansion stage; CONTAINS InterPro DOMAIN/s: DNA-binding, integrase-type (InterPro:IPR01617…	Integrase-type DNA-binding superfamily protein	protein_coding
M02	AT5G59820	10.2575	39.0098	20.6093	17.6341	11.7966	11.7386	12.6497	13.0945	18.8683	AT5G59820	6.90931	9.16578	10.7798	16.2648	AT5G59820	9.54784	15.7732	18.7592	10.539	9.45252	19.1588	19.4737	18.353	AT5G59820	RESPONSIVE TO HIGH LIGHT 41 (RHL41); FUNCTIONS IN: sequence-specific DNA binding transcription factor activity, zinc ion binding, nucleic acid binding; INVOLVED IN: in 11 processes; LOCATED IN: intracellular; EXPRESSED IN: 24 plant structures; EXPRESSED DURING: 13 growth stages; CONTAINS InterPro DOMAIN/s: Zinc finger, C2H2-like (InterPro:IPR015880), Zinc finger, C2H2-type (InterPro:IPR007087); B…	C2H2-type zinc finger family protein	protein_coding
M03	AT5G04250	7.82227	7.61761	6.38007	6.84455	6.87131	7.22646	6.15401	6.71445	7.03067	AT5G04250	9.11318	14.2709	10.7296	12.1918	AT5G04250	9.66431	12.0009	21.1353	12.6129	9.3076	14.0695	19.004	11.7853	AT5G04250	Cysteine proteinases superfamily protein; CONTAINS InterPro DOMAIN/s: Ovarian tumour, otubain (InterPro:IPR003323); BEST Arabidopsis thaliana protein match is: Cysteine proteinases superfamily protein (TAIR:AT5G03330.2); Has 30201 Blast hits to 17322 proteins in 780 species: Archae - 12; Bacteria - 1396; Metazoa - 17338; Fungi - 3422; Plants - 5037; Viruses - 0; Other Eukaryotes - 2996 (source: N…	Cysteine proteinases superfamily protein	protein_coding
M03	AT4G27560	0.859791	0.987383	1.23878	2.36572	2.92605	2.09017	2.2299	2.63238	2.08216	AT4G27560	6.00323	12.7545	5.73982	10.0498	AT4G27560	2.04817	7.68192	25.6458	6.18216	2.01049	10.8297	25.5597	18.9984	AT4G27560	UDP-Glycosyltransferase superfamily protein; FUNCTIONS IN: transferase activity, transferring glycosyl groups; INVOLVED IN: response to salt stress, N-terminal protein myristoylation; LOCATED IN: cellular_component unknown; EXPRESSED IN: guard cell; CONTAINS InterPro DOMAIN/s: UDP-glucuronosyl/UDP-glucosyltransferase (InterPro:IPR002213); BEST Arabidopsis thaliana protein match is: UDP-Glycosyltr…	UDP-Glycosyltransferase superfamily protein	protein_coding
M03	AT2G21720	3.78437	5.86749	3.39571	4.07434	3.94906	4.68213	4.76587	3.8185	2.85209	AT2G21720	16.0241	25.8328	13.1762	28.6399	AT2G21720	22.2841	15.2578	46.2064	23.1496	15.5894	22.9457	32.2451	20.8146	AT2G21720	Plant protein of unknown function (DUF639); CONTAINS InterPro DOMAIN/s: Protein of unknown function DUF639 (InterPro:IPR006927); BEST Arabidopsis thaliana protein match is: Plant protein of unknown function (DUF639) (TAIR:AT5G23390.1); Has 146 Blast hits to 143 proteins in 14 species: Archae - 0; Bacteria - 4; Metazoa - 0; Fungi - 0; Plants - 142; Viruses - 0; Other Eukaryotes - 0 (source: NCBI B…	Plant protein of unknown function (DUF639)	protein_coding
M03	AT1G26770	15.1379	17.6935	17.5081	27.1388	47.7277	36.1813	27.1643	33.3704	27.5207	AT1G26770	35.3568	35.6345	25.4231	27.6029	AT1G26770	27.3411	42.7869	100.282	56.7555	31.4006	60.8524	114.599	72.9109	AT1G26770	expansin A10 (EXPA10); CONTAINS InterPro DOMAIN/s: Pollen allergen, N-terminal (InterPro:IPR014734), Rare lipoprotein A (InterPro:IPR005132), Pollen allergen/expansin, C-terminal (InterPro:IPR007117), Barwin-related endoglucanase (InterPro:IPR009009), Expansin (InterPro:IPR002963), Expansin/Lol pI (InterPro:IPR007118), Expansin 45, endoglucanase-like (InterPro:IPR007112); BEST Arabidopsis thalian…	expansin A10	protein_coding
M03	AT2G13610	3.20408	4.97774	4.42528	4.3386	5.96683	6.14947	4.01495	4.83746	5.24099	AT2G13610	3.50006	3.56466	3.17788	2.32666	AT2G13610	8.64134	6.89385	13.1516	11.4367	5.92119	6.57326	8.93574	7.71376	AT2G13610	ABC-2 type transporter family protein; FUNCTIONS IN: ATPase activity, coupled to transmembrane movement of substances; LOCATED IN: membrane; EXPRESSED IN: 22 plant structures; EXPRESSED DURING: 13 growth stages; CONTAINS InterPro DOMAIN/s: ATPase, AAA+ type, core (InterPro:IPR003593), ABC transporter-like (InterPro:IPR003439), ABC-2 type transporter (InterPro:IPR013525), ABC transporter, conserve…	ABC-2 type transporter family protein	protein_coding
M03	AT1G58290	47.6822	60.0094	59.8389	63.5835	146.67	88.6491	59.0267	97.2516	107.885	AT1G58290	63.6237	67.2292	74.673	79.8754	AT1G58290	129.762	173.214	271.265	186.838	117.143	167.491	220.844	144.009	AT1G58290	HEMA1; FUNCTIONS IN: glutamyl-tRNA reductase activity; INVOLVED IN: chlorophyll biosynthetic process, heme biosynthetic process, response to light stimulus, porphyrin biosynthetic process; LOCATED IN: chloroplast; EXPRESSED IN: 23 plant structures; EXPRESSED DURING: 15 growth stages; CONTAINS InterPro DOMAIN/s: Quinate/shikimate 5-dehydrogenase/glutamyl-tRNA reductase (InterPro:IPR006151), Tetrap…	Glutamyl-tRNA reductase family protein	protein_coding
M03	AT2G28490	2.01677	10.3998	4.44255	2.89116	3.88316	7.07455	6.54329	10.933	5.00465	AT2G28490	11.7116	17.0911	0.199221	0.700588	AT2G28490	47.432	34.0022	101.327	32.8793	31.4743	62.5698	98.0112	31.5689	AT2G28490	RmlC-like cupins superfamily protein; FUNCTIONS IN: nutrient reservoir activity; INVOLVED IN: biological_process unknown; LOCATED IN: endomembrane system; EXPRESSED IN: seed; EXPRESSED DURING: seedling growth; CONTAINS InterPro DOMAIN/s: Cupin, RmlC-type (InterPro:IPR011051), Cupin 1 (InterPro:IPR006045), RmlC-like jelly roll fold (InterPro:IPR014710); BEST Arabidopsis thaliana protein match is: …	RmlC-like cupins superfamily protein	protein_coding
M03	AT1G28010	3.49015	4.66146	4.3662	5.72641	7.04157	5.11364	4.33086	4.84522	6.2959	AT1G28010	5.75183	3.83271	6.92001	4.65887	AT1G28010	16.0566	25.0186	49.9419	17.6063	15.2182	30.9028	41.7127	13.5513	AT1G28010	P-glycoprotein 14 (PGP14); FUNCTIONS IN: ATPase activity, coupled to transmembrane movement of substances; INVOLVED IN: transport, transmembrane transport; LOCATED IN: integral to membrane; EXPRESSED IN: 9 plant structures; EXPRESSED DURING: LP.04 four leaves visible, LP.02 two leaves visible, LP.12 twelve leaves visible; CONTAINS InterPro DOMAIN/s: ATPase, AAA+ type, core (InterPro:IPR003593), A…	P-glycoprotein 14	protein_coding
M03	AT5G58070	73.3075	118.522	97.0744	108.836	159.11	83.9006	77.0889	78.8672	88.8814	AT5G58070	94.1221	118.818	97.8889	144.336	AT5G58070	113.527	126.802	209.548	148.422	111.668	157.694	206.396	180.168	AT5G58070	temperature-induced lipocalin (TIL); FUNCTIONS IN: binding, transporter activity; INVOLVED IN: transport, response to cold, response to light stimulus, response to heat; LOCATED IN: mitochondrion, endoplasmic reticulum, plasma membrane, vacuole; EXPRESSED IN: 26 plant structures; EXPRESSED DURING: 17 growth stages; CONTAINS InterPro DOMAIN/s: Lipocalin, bacterial (InterPro:IPR002446), Lipocalin, …	temperature-induced lipocalin	protein_coding
M03	AT1G69530	59.314	56.6305	57.0184	71.1704	64.8493	81.2247	85.763	106.416	89.6754	AT1G69530	128.194	105.688	131.25	71.658	AT1G69530	93.8836	195.867	235.144	175.115	93.9102	200.738	175.856	155.78	AT1G69530	expansin A1 (EXPA1); CONTAINS InterPro DOMAIN/s: Pollen allergen, N-terminal (InterPro:IPR014734), Rare lipoprotein A (InterPro:IPR005132), Pollen allergen/expansin, C-terminal (InterPro:IPR007117), Barwin-related endoglucanase (InterPro:IPR009009), Expansin (InterPro:IPR002963), Expansin/Lol pI (InterPro:IPR007118), Expansin 45, endoglucanase-like (InterPro:IPR007112); BEST Arabidopsis thaliana …	expansin A1	protein_coding
M03	AT3G02150	1.33593	2.10385	1.91139	2.22067	4.26346	2.26214	1.67005	2.94635	4.3998	AT3G02150	1.0069	1.19219	0.276977	0.262836	AT3G02150	3.10454	5.24684	10.0547	4.6386	2.91374	7.56642	9.53612	4.77612	AT3G02150	plastid transcription factor 1 (PTF1); FUNCTIONS IN: sequence-specific DNA binding transcription factor activity; INVOLVED IN: cell differentiation, positive regulation of development, heterochronic, regulation of transcription, leaf morphogenesis; LOCATED IN: chloroplast; EXPRESSED IN: 21 plant structures; EXPRESSED DURING: 13 growth stages; CONTAINS InterPro DOMAIN/s: Transcription factor, TCP …	plastid transcription factor 1	protein_coding
M03	AT4G27530	0.671899	3.89164	1.15369	1.09781	1.82683	1.621	1.8709	1.01264	1.16185	AT4G27530	2.82774	4.56876	0.132814	1.24801	AT4G27530	6.55141	4.79078	20.1544	5.88195	5.19093	13.3381	21.241	9.24172	AT4G27530	unknown protein; BEST Arabidopsis thaliana protein match is: unknown protein (TAIR:AT5G53895.1); Has 14 Blast hits to 14 proteins in 3 species: Archae - 0; Bacteria - 0; Metazoa - 0; Fungi - 0; Plants - 14; Viruses - 0; Other Eukaryotes - 0 (source: NCBI BLink).		protein_coding
M03	AT3G46660	0.0421816	0.414983	0.0257638	0.142199	1.93954	0.341071	0.289556	0.426111	0.119744	AT3G46660	0.624674	2.65661	0.939157	5.24377	AT3G46660	1.3618	2.40867	29.8827	9.33448	4.01294	10.9279	44.3742	25.2669	AT3G46660	UDP-glucosyl transferase 76E12 (UGT76E12); FUNCTIONS IN: quercetin 3-O-glucosyltransferase activity, UDP-glycosyltransferase activity, quercetin 7-O-glucosyltransferase activity, transferase activity, transferring glycosyl groups; INVOLVED IN: metabolic process; LOCATED IN: cellular_component unknown; EXPRESSED IN: 7 plant structures; EXPRESSED DURING: 4 anthesis, petal differentiation and expans…	UDP-glucosyl transferase 76E12	protein_coding
M03	AT3G54820	5.157	5.76229	5.19713	4.34739	6.97949	5.61433	5.666	6.27856	6.62884	AT3G54820	5.89899	7.25751	6.89522	2.99485	AT3G54820	6.94595	6.86388	15.6525	9.39358	8.26752	9.81951	17.3279	8.7866	AT3G54820	plasma membrane intrinsic protein 2;5 (PIP2;5); FUNCTIONS IN: water channel activity; INVOLVED IN: transport, transmembrane transport; LOCATED IN: integral to membrane, membrane; EXPRESSED IN: 17 plant structures; EXPRESSED DURING: 10 growth stages; CONTAINS InterPro DOMAIN/s: Major intrinsic protein, conserved site (InterPro:IPR022357), Aquaporin (InterPro:IPR012269), Major intrinsic protein (In…	plasma membrane intrinsic protein 2;5	protein_coding
M03	AT4G17840	8.97803	8.48365	8.94207	12.2526	12.6792	9.6977	9.61533	11.441	13.5716	AT4G17840	11.3894	8.86167	12.2605	9.07664	AT4G17840	13.9689	15.9542	32.473	19.7335	14.7441	22.8791	36.9267	21.3401	AT4G17840	FUNCTIONS IN: molecular_function unknown; INVOLVED IN: biological_process unknown; LOCATED IN: chloroplast, membrane; EXPRESSED IN: 23 plant structures; EXPRESSED DURING: 13 growth stages; CONTAINS InterPro DOMAIN/s: Abortive infection protein (InterPro:IPR003675); BEST Arabidopsis thaliana protein match is: unknown protein (TAIR:AT2G35260.1); Has 30201 Blast hits to 17322 proteins in 780 species…		protein_coding
M03	AT5G50360	3.2955	4.98584	1.74488	2.93645	3.60859	2.7756	3.89855	2.54799	2.52389	AT5G50360	2.81563	6.03318	2.46253	3.50896	AT5G50360	12.0462	11.4108	24.5366	7.58761	5.51636	20.9151	20.9282	10.4715	AT5G50360	unknown protein; BEST Arabidopsis thaliana protein match is: unknown protein (TAIR:AT3G48510.1); Has 1807 Blast hits to 1807 proteins in 277 species: Archae - 0; Bacteria - 0; Metazoa - 736; Fungi - 347; Plants - 385; Viruses - 0; Other Eukaryotes - 339 (source: NCBI BLink).		protein_coding
M03	AT5G54170	15.3175	20.0393	18.1222	21.7248	19.9274	17.4189	17.0472	19.2566	24.5819	AT5G54170	10.5365	13.6788	12.9534	23.7353	AT5G54170	25.2833	26.0895	49.2737	35.2626	24.9496	36.9818	40.2905	32.6453	AT5G54170	Polyketide cyclase/dehydrase and lipid transport superfamily protein; CONTAINS InterPro DOMAIN/s: Lipid-binding START (InterPro:IPR002913); BEST Arabidopsis thaliana protein match is: Polyketide cyclase/dehydrase and lipid transport superfamily protein (TAIR:AT1G64720.1); Has 30201 Blast hits to 17322 proteins in 780 species: Archae - 12; Bacteria - 1396; Metazoa - 17338; Fungi - 3422; Plants - 5…	Polyketide cyclase/dehydrase and lipid transport superfamily protein	protein_coding
M03	AT1G02460	3.51056	4.09318	3.15178	4.71527	7.08893	5.80793	4.32485	4.57579	4.91119	AT1G02460	14.2393	14.1224	13.21	9.89754	AT1G02460	10.1654	7.78042	27.3434	15.7825	9.99409	9.73186	22.1444	14.248	AT1G02460	Pectin lyase-like superfamily protein; FUNCTIONS IN: polygalacturonase activity; INVOLVED IN: carbohydrate metabolic process; EXPRESSED IN: stem, root, stamen, seed; EXPRESSED DURING: 4 anthesis, E expanded cotyledon stage; CONTAINS InterPro DOMAIN/s: Pectin lyase fold/virulence factor (InterPro:IPR011050), Glycoside hydrolase, family 28 (InterPro:IPR000743), Pectin lyase fold (InterPro:IPR012334…	Pectin lyase-like superfamily protein	protein_coding
M03	AT1G02700	2.73869	4.83326	2.40816	2.32097	2.94786	2.40116	2.36333	2.01064	2.30413	AT1G02700	4.02523	6.48115	1.05957	2.5733	AT1G02700	11.0899	8.66606	24.4441	9.06779	5.71958	12.7414	19.6893	9.95095	AT1G02700	unknown protein; FUNCTIONS IN: molecular_function unknown; INVOLVED IN: biological_process unknown; LOCATED IN: mitochondrion; BEST Arabidopsis thaliana protein match is: unknown protein (TAIR:AT4G02140.1); Has 49 Blast hits to 49 proteins in 21 species: Archae - 0; Bacteria - 0; Metazoa - 10; Fungi - 6; Plants - 29; Viruses - 0; Other Eukaryotes - 4 (source: NCBI BLink).		protein_coding
M03	AT1G03106	8.49414	18.3229	7.87388	7.98345	10.0752	10.125	10.142	9.29394	7.73493	AT1G03106	6.32122	13.1988	1.65345	2.01431	AT1G03106	28.0205	16.085	62.1731	23.8129	21.1319	20.7119	30.1097	18.373	AT1G03106	unknown protein; Has 35333 Blast hits to 34131 proteins in 2444 species: Archae - 798; Bacteria - 22429; Metazoa - 974; Fungi - 991; Plants - 531; Viruses - 0; Other Eukaryotes - 9610 (source: NCBI BLink).		protein_coding
M03	AT1G04920	0.528291	0.919183	0.564506	0.51293	0.84457	0.638362	0.562737	0.518355	0.497321	AT1G04920	3.32184	5.35686	3.1058	4.19335	AT1G04920	6.26049	5.07736	14.1113	6.61034	6.37211	8.53677	11.8504	8.52949	AT1G04920	sucrose phosphate synthase 3F (SPS3F); FUNCTIONS IN: sucrose-phosphate synthase activity, transferase activity, transferring glycosyl groups; INVOLVED IN: biosynthetic process, sucrose metabolic process; LOCATED IN: cellular_component unknown; EXPRESSED IN: 9 plant structures; EXPRESSED DURING: LP.04 four leaves visible, 4 anthesis, C globular stage, petal differentiation and expansion stage; CON…	sucrose phosphate synthase 3F	protein_coding
M03	AT1G05100	3.13425	1.95013	2.18358	3.08003	2.15122	1.89809	1.72108	1.59577	1.73293	AT1G05100	5.81079	9.18993	4.80654	6.05495	AT1G05100	4.02706	7.81822	27.5432	3.69073	2.47938	14.4692	23.4117	4.17047	AT1G05100	mitogen-activated protein kinase kinase kinase 18 (MAPKKK18); FUNCTIONS IN: protein serine/threonine kinase activity, protein kinase activity, kinase activity, ATP binding; INVOLVED IN: protein amino acid phosphorylation; EXPRESSED IN: 6 plant structures; EXPRESSED DURING: 4 anthesis, petal differentiation and expansion stage; CONTAINS InterPro DOMAIN/s: Protein kinase, ATP binding site (InterPro…	mitogen-activated protein kinase kinase kinase 18	protein_coding
M03	AT1G05620	53.5015	48.0527	50.4912	55.9838	62.651	63.6831	59.4029	64.1475	56.9482	AT1G05620	53.6334	89.417	39.6474	51.3794	AT1G05620	59.9576	65.3747	132.125	85.9608	57.375	60.0015	93.7565	110.628	AT1G05620	uridine-ribohydrolase 2 (URH2); CONTAINS InterPro DOMAIN/s: Inosine/uridine-preferring nucleoside hydrolase (InterPro:IPR001910); BEST Arabidopsis thaliana protein match is: uridine-ribohydrolase 1 (TAIR:AT2G36310.1); Has 6369 Blast hits to 6297 proteins in 1349 species: Archae - 75; Bacteria - 4652; Metazoa - 179; Fungi - 246; Plants - 186; Viruses - 0; Other Eukaryotes - 1031 (source: NCBI BLin…	uridine-ribohydrolase 2	protein_coding
M03	AT1G06800	13.2005	13.7871	14.4031	16.6728	15.8142	14.8781	16.1587	16.5528	18.1938	AT1G06800	19.0555	30.3736	18.6352	29.825	AT1G06800	23.3045	28.4551	43.7101	28.2237	25.8518	29.0236	33.9096	30.2907	AT1G06800	alpha/beta-Hydrolases superfamily protein; FUNCTIONS IN: galactolipase activity, triglyceride lipase activity, phospholipase A1 activity; INVOLVED IN: lipid metabolic process; LOCATED IN: chloroplast; EXPRESSED IN: 8 plant structures; EXPRESSED DURING: 4 anthesis, C globular stage, petal differentiation and expansion stage; CONTAINS InterPro DOMAIN/s: Lipase, class 3 (InterPro:IPR002921); BEST Ar…	alpha/beta-Hydrolases superfamily protein	protein_coding
M03	AT1G07430	1.91198	2.19822	1.02233	1.6049	1.72887	1.66959	1.59192	1.49878	1.34656	AT1G07430	3.91309	6.64534	7.49393	7.79023	AT1G07430	8.69678	9.64774	22.4509	7.20529	5.03294	17.037	19.9264	8.56086	AT1G07430	highly ABA-induced PP2C gene 2 (HAI2); FUNCTIONS IN: protein serine/threonine phosphatase activity, catalytic activity; INVOLVED IN: protein amino acid dephosphorylation; LOCATED IN: protein serine/threonine phosphatase complex; EXPRESSED IN: 17 plant structures; EXPRESSED DURING: 9 growth stages; CONTAINS InterPro DOMAIN/s: Protein phosphatase 2C, manganese/magnesium aspartate binding site (Inte…	highly ABA-induced PP2C gene 2	protein_coding
M03	AT1G08920	30.5184	41.979	67.3524	66.3213	119.875	80.0162	77.2133	109.527	95.7872	AT1G08920	45.3974	156.078	47.4484	93.3661	AT1G08920	29.1668	102.035	409.837	144.975	27.2861	101.716	134.623	95.0283	AT1G08920	ERD (early response to dehydration) six-like 1 (ESL1); CONTAINS InterPro DOMAIN/s: Sugar transporter, conserved site (InterPro:IPR005829), Major facilitator superfamily (InterPro:IPR020846), General substrate transporter (InterPro:IPR005828), Sugar/inositol transporter (InterPro:IPR003663), Major facilitator superfamily, general substrate transporter (InterPro:IPR016196); BEST Arabidopsis thalian…	ERD (early response to dehydration) six-like 1	protein_coding
M03	AT1G10530	4.92024	3.43115	2.6758	2.61554	3.05622	5.16536	3.22815	3.18144	3.54558	AT1G10530	1.9372	3.67269	1.73878	1.59877	AT1G10530	4.64832	4.29998	14.0413	6.40777	4.80817	6.10308	8.49126	4.03652	AT1G10530	unknown protein; FUNCTIONS IN: molecular_function unknown; INVOLVED IN: N-terminal protein myristoylation; BEST Arabidopsis thaliana protein match is: unknown protein (TAIR:AT1G60010.1); Has 143 Blast hits to 143 proteins in 14 species: Archae - 0; Bacteria - 0; Metazoa - 0; Fungi - 0; Plants - 143; Viruses - 0; Other Eukaryotes - 0 (source: NCBI BLink).		protein_coding
M03	AT1G14130	11.201	11.7054	14.3427	13.2582	13.4151	14.5318	14.91	18.1855	16.9173	AT1G14130	7.36209	15.9874	10.5123	13.3251	AT1G14130	12.0853	13.2947	58.5915	23.2234	15.3006	21.6139	24.6494	34.3849	AT1G14130	2-oxoglutarate (2OG) and Fe(II)-dependent oxygenase superfamily protein; FUNCTIONS IN: oxidoreductase activity, acting on paired donors, with incorporation or reduction of molecular oxygen, 2-oxoglutarate as one donor, and incorporation of one atom each of oxygen into both donors, oxidoreductase activity; INVOLVED IN: biological_process unknown; LOCATED IN: nucleus; EXPRESSED IN: 23 plant structu…	2-oxoglutarate (2OG) and Fe(II)-dependent oxygenase superfamily protein	protein_coding
M03	AT1G16730	1.88241	2.72459	1.29469	2.7588	2.18874	1.20064	1.41234	1.07013	1.16175	AT1G16730	2.89856	4.68889	1.79762	2.56728	AT1G16730	3.31243	2.91643	9.27533	3.00975	3.16624	7.88548	10.0086	3.7262	AT1G16730	unknown protein 6 (UP6); Has 17 Blast hits to 17 proteins in 7 species: Archae - 0; Bacteria - 0; Metazoa - 0; Fungi - 0; Plants - 15; Viruses - 0; Other Eukaryotes - 2 (source: NCBI BLink).	unknown protein 6	protein_coding
M03	AT1G17380	0.406488	2.84568	3.19281	2.80944	5.16632	6.91558	7.9701	11.9609	20.0662	AT1G17380	0.128463	10.702	0.607121	4.68061	AT1G17380	0.24519	4.23207	84.7283	26.3866	0.303135	6.84591	17.9836	29.1585	AT1G17380	jasmonate-zim-domain protein 5 (JAZ5); CONTAINS InterPro DOMAIN/s: Tify (InterPro:IPR010399), CCT domain-like (InterPro:IPR018467); BEST Arabidopsis thaliana protein match is: jasmonate-zim-domain protein 6 (TAIR:AT1G72450.1); Has 301 Blast hits to 296 proteins in 28 species: Archae - 0; Bacteria - 0; Metazoa - 0; Fungi - 0; Plants - 301; Viruses - 0; Other Eukaryotes - 0 (source: NCBI BLink).	jasmonate-zim-domain protein 5	protein_coding
M03	AT1G17420	0.220618	0.641288	1.32851	0.43895	0.453095	0.586814	0.477566	0.635565	0.861529	AT1G17420	0.352218	0.144039	0.199221	0.634879	AT1G17420	1.04285	1.25578	16.1754	4.0292	0.986431	2.22279	2.62835	3.93823	AT1G17420	lipoxygenase 3 (LOX3); FUNCTIONS IN: oxidoreductase activity, acting on single donors with incorporation of molecular oxygen, incorporation of two atoms of oxygen, lipoxygenase activity, iron ion binding, metal ion binding; INVOLVED IN: growth, response to fungus, jasmonic acid biosynthetic process, response to wounding, defense response; LOCATED IN: chloroplast; EXPRESSED IN: 22 plant structures…	lipoxygenase 3	protein_coding
M03	AT1G18710	0.729517	1.22659	1.35593	2.9262	3.93257	2.48244	2.65277	3.31697	4.88959	AT1G18710	1.56628	2.94856	3.91677	3.4488	AT1G18710	0.727495	5.00106	21.8898	4.76044	0.697495	8.55406	8.88267	6.3108	AT1G18710	myb domain protein 47 (MYB47); FUNCTIONS IN: DNA binding, sequence-specific DNA binding transcription factor activity; INVOLVED IN: response to jasmonic acid stimulus, response to salt stress, regulation of transcription, DNA-dependent; LOCATED IN: nucleus, cytoplasm; EXPRESSED IN: leaf lamina base, stem, leaf whorl, leaf; EXPRESSED DURING: LP.06 six leaves visible, LP.04 four leaves visible, LP.…	myb domain protein 47	protein_coding
M03	AT1G19180	47.1151	217.647	248.644	146.137	174.461	202.367	181.469	241.95	236.254	AT1G19180	207.797	515.465	174.912	392.301	AT1G19180	55.9988	265.176	809.739	351.109	47.1298	417.213	421.792	382.049	AT1G19180	jasmonate-zim-domain protein 1 (JAZ1); CONTAINS InterPro DOMAIN/s: Tify (InterPro:IPR010399), CCT domain-like (InterPro:IPR018467); BEST Arabidopsis thaliana protein match is: TIFY domain/Divergent CCT motif family protein (TAIR:AT1G74950.1); Has 439 Blast hits to 432 proteins in 29 species: Archae - 0; Bacteria - 0; Metazoa - 0; Fungi - 0; Plants - 439; Viruses - 0; Other Eukaryotes - 0 (source:…	jasmonate-zim-domain protein 1	protein_coding
M03	AT1G19670	7.443	7.91152	10.1366	33.4691	43.0865	31.4242	24.5631	45.1927	55.4205	AT1G19670	5.94111	23.1448	6.69809	17.0816	AT1G19670	15.0424	50.1621	195.104	54.068	11.4326	54.3218	55.1281	71.0017	AT1G19670	chlorophyllase 1 (CLH1); FUNCTIONS IN: chlorophyllase activity; INVOLVED IN: response to jasmonic acid stimulus, chlorophyll catabolic process, jasmonic acid mediated signaling pathway, response to stress; LOCATED IN: vacuole; EXPRESSED IN: 21 plant structures; EXPRESSED DURING: 14 growth stages; CONTAINS InterPro DOMAIN/s: Chlorophyllase-like (InterPro:IPR010821), Chlorophyllase, chloroplast (In…	chlorophyllase 1	protein_coding
M03	AT1G20030	4.1402	3.86954	4.44422	5.23458	4.6735	4.57093	4.81913	4.29259	4.74199	AT1G20030	8.12785	7.70941	6.64577	4.41269	AT1G20030	4.39224	7.24043	14.0896	7.77601	3.58781	9.06114	11.3672	7.45084	AT1G20030	Pathogenesis-related thaumatin superfamily protein; CONTAINS InterPro DOMAIN/s: Thaumatin, conserved site (InterPro:IPR017949), Thaumatin, pathogenesis-related (InterPro:IPR001938); BEST Arabidopsis thaliana protein match is: Pathogenesis-related thaumatin superfamily protein (TAIR:AT1G75800.1); Has 1614 Blast hits to 1596 proteins in 182 species: Archae - 0; Bacteria - 45; Metazoa - 56; Fungi - …	Pathogenesis-related thaumatin superfamily protein	protein_coding
M03	AT1G20510	9.95964	21.7373	25.6408	17.0999	13.5508	17.3871	17.9178	20.9684	18.091	AT1G20510	28.3735	54.5381	25.725	36.382	AT1G20510	22.8477	45.1558	117.172	47.5438	19.9555	70.6297	71.3671	88.7443	AT1G20510	OPC-8:0 CoA ligase1 (OPCL1); FUNCTIONS IN: 4-coumarate-CoA ligase activity; INVOLVED IN: phenylpropanoid metabolic process, jasmonic acid biosynthetic process, response to wounding; LOCATED IN: peroxisome; EXPRESSED IN: 22 plant structures; EXPRESSED DURING: 13 growth stages; CONTAINS InterPro DOMAIN/s: AMP-binding, conserved site (InterPro:IPR020845), AMP-dependent synthetase/ligase (InterPro:IP…	OPC-8:0 CoA ligase1	protein_coding
M03	AT1G21410	8.9099	9.64304	8.53617	9.38907	8.66773	8.31119	9.35197	10.2048	14.6544	AT1G21410	6.7611	11.9744	10.038	15.1524	AT1G21410	11.2164	14.2745	21.8215	10.3986	9.30631	15.164	17.2383	11.3811	AT1G21410	SKP2A; CONTAINS InterPro DOMAIN/s: F-box domain, cyclin-like (InterPro:IPR001810), F-box domain, Skp2-like (InterPro:IPR022364), Leucine-rich repeat, cysteine-containing subtype (InterPro:IPR006553); BEST Arabidopsis thaliana protein match is: RNI-like superfamily protein (TAIR:AT1G77000.2); Has 8874 Blast hits to 3879 proteins in 263 species: Archae - 0; Bacteria - 386; Metazoa - 3510; Fungi - 1…	F-box/RNI-like superfamily protein	protein_coding
M03	AT1G24330	1.01475	1.55724	1.89045	1.51344	2.16593	1.81204	1.64036	1.79902	2.09857	AT1G24330	2.69928	3.87277	2.27676	5.34835	AT1G24330	3.79323	4.23056	8.0783	6.70609	3.73371	5.55298	7.46658	5.58772	AT1G24330	ARM repeat superfamily protein; FUNCTIONS IN: ubiquitin-protein ligase activity, binding; INVOLVED IN: protein ubiquitination; LOCATED IN: chloroplast; EXPRESSED IN: 23 plant structures; EXPRESSED DURING: 15 growth stages; CONTAINS InterPro DOMAIN/s: U box domain (InterPro:IPR003613), Armadillo-like helical (InterPro:IPR011989), Armadillo (InterPro:IPR000225), Armadillo-type fold (InterPro:IPR016…	ARM repeat superfamily protein	protein_coding
M03	AT1G25500	6.60144	5.90458	6.49667	6.23322	7.16522	8.5458	7.39273	7.68989	9.58582	AT1G25500	4.10473	4.03685	3.88356	3.39466	AT1G25500	7.6599	8.39962	35.6938	14.1761	10.2554	10.3384	11.2919	12.6875	AT1G25500	Plasma-membrane choline transporter family protein; INVOLVED IN: biological_process unknown; LOCATED IN: chloroplast; EXPRESSED IN: 23 plant structures; EXPRESSED DURING: 15 growth stages; CONTAINS InterPro DOMAIN/s: Protein of unknown function DUF580 (InterPro:IPR007603); BEST Arabidopsis thaliana protein match is: Plasma-membrane choline transporter family protein (TAIR:AT5G13760.1); Has 35333 …	Plasma-membrane choline transporter family protein	protein_coding
M03	AT1G26730	3.71022	3.84278	5.18695	4.55999	5.84123	6.83731	5.26716	5.21805	4.58972	AT1G26730	6.31464	4.83299	5.44876	3.68989	AT1G26730	4.77834	7.225	15.8212	9.17827	5.69421	8.91188	10.3006	7.84352	AT1G26730	EXS (ERD1/XPR1/SYG1) family protein; LOCATED IN: integral to membrane, plasma membrane; EXPRESSED IN: 22 plant structures; EXPRESSED DURING: 13 growth stages; CONTAINS InterPro DOMAIN/s: EXS, C-terminal (InterPro:IPR004342), SPX, N-terminal (InterPro:IPR004331); BEST Arabidopsis thaliana protein match is: EXS (ERD1/XPR1/SYG1) family protein (TAIR:AT1G35350.1); Has 1169 Blast hits to 1113 proteins…	EXS (ERD1/XPR1/SYG1) family protein	protein_coding
M03	AT1G28480	2.87581	33.3237	29.7432	13.1471	8.42061	9.8472	13.1407	20.5948	36.2681	AT1G28480	2.2673	11.2783	2.90468	10.3848	AT1G28480	3.11118	26.0651	92.7776	33.6539	3.87222	36.9064	26.7149	30.2394	AT1G28480	GRX480; FUNCTIONS IN: electron carrier activity, protein disulfide oxidoreductase activity; INVOLVED IN: salicylic acid mediated signaling pathway, jasmonic acid mediated signaling pathway, response to salicylic acid stimulus; LOCATED IN: cellular_component unknown; EXPRESSED IN: 21 plant structures; EXPRESSED DURING: 13 growth stages; CONTAINS InterPro DOMAIN/s: Glutaredoxin-like, plant II (Inte…	Thioredoxin superfamily protein	protein_coding
M03	AT1G30530	12.488	13.4903	13.7544	23.9947	42.2891	22.0983	18.0762	24.0726	18.2612	AT1G30530	32.8197	77.2816	17.7957	30.6292	AT1G30530	17.0688	40.3702	123.003	33.6796	22.1777	49.4928	98.7836	44.4826	AT1G30530	UDP-glucosyl transferase 78D1 (UGT78D1); CONTAINS InterPro DOMAIN/s: UDP-glucuronosyl/UDP-glucosyltransferase (InterPro:IPR002213); BEST Arabidopsis thaliana protein match is: UDP-glucosyl transferase 78D2 (TAIR:AT5G17050.1); Has 7371 Blast hits to 7330 proteins in 440 species: Archae - 0; Bacteria - 437; Metazoa - 1880; Fungi - 26; Plants - 4903; Viruses - 71; Other Eukaryotes - 54 (source: NCBI…	UDP-glucosyl transferase 78D1	protein_coding
M03	AT1G32560	11.238	35.2167	13.1047	12.0268	19.9737	17.8283	15.7977	12.3448	13.2653	AT1G32560	41.9089	89.8165	15.1703	56.0508	AT1G32560	49.1019	48.3009	144.564	71.0208	43.1756	83.3261	127.787	112.221	AT1G32560	Late embryogenesis abundant protein, group 1 protein; FUNCTIONS IN: molecular_function unknown; INVOLVED IN: embryo development, embryo development ending in seed dormancy; LOCATED IN: cellular_component unknown; EXPRESSED IN: stem; CONTAINS InterPro DOMAIN/s: Late embryogenesis abundant protein, group 1 (InterPro:IPR005513); BEST Arabidopsis thaliana protein match is: Late embryogenesis abundant…	Late embryogenesis abundant protein, group 1 protein	protein_coding
M03	AT1G32640	45.1015	88.24	78.4323	78.3847	71.3925	83.0458	78.5157	99.9681	113.765	AT1G32640	144.85	284.235	69.5755	104.846	AT1G32640	168.553	372.912	675.462	376.234	50.236	215.482	180.46	182.338	AT1G32640	MYC2; FUNCTIONS IN: DNA binding, transcription activator activity, sequence-specific DNA binding transcription factor activity; INVOLVED IN: in 13 processes; LOCATED IN: nucleus; EXPRESSED IN: 26 plant structures; EXPRESSED DURING: 13 growth stages; CONTAINS InterPro DOMAIN/s: Helix-loop-helix DNA-binding domain (InterPro:IPR001092), Helix-loop-helix DNA-binding (InterPro:IPR011598); BEST Arabido…	Basic helix-loop-helix (bHLH) DNA-binding family protein	protein_coding
M03	AT1G49520	4.07918	4.2812	6.54533	5.58545	7.99544	8.57898	10.2023	17.1425	20.1432	AT1G49520	6.84955	28.2416	7.75767	10.4834	AT1G49520	8.05693	9.93586	49.9154	30.4216	7.09114	9.92701	16.1744	16.8379	AT1G49520	SWIB complex BAF60b domain-containing protein; CONTAINS InterPro DOMAIN/s: SWIB/MDM2 domain (InterPro:IPR003121), SWIB domain (InterPro:IPR019835), DEK, C-terminal (InterPro:IPR014876); BEST Arabidopsis thaliana protein match is: SWIB complex BAF60b domain-containing protein (TAIR:AT3G19080.1); Has 3197 Blast hits to 1975 proteins in 305 species: Archae - 0; Bacteria - 439; Metazoa - 696; Fungi -…	SWIB complex BAF60b domain-containing protein	protein_coding
M03	AT1G52890	1.39902	1.88388	1.37096	1.2857	1.93876	1.31481	1.60606	2.13245	3.48709	AT1G52890	0.272456	1.48033	1.28632	1.52195	AT1G52890	1.69593	3.08065	14.3641	2.46432	0.998792	6.75573	4.86077	2.88909	AT1G52890	NAC domain containing protein 19 (NAC019); CONTAINS InterPro DOMAIN/s: No apical meristem (NAM) protein (InterPro:IPR003441); BEST Arabidopsis thaliana protein match is: NAC domain containing protein 3 (TAIR:AT3G15500.1); Has 3041 Blast hits to 3033 proteins in 75 species: Archae - 0; Bacteria - 0; Metazoa - 0; Fungi - 0; Plants - 3041; Viruses - 0; Other Eukaryotes - 0 (source: NCBI BLink).	NAC domain containing protein 19	protein_coding
M03	AT1G54050	2.02576	2.19489	2.06969	3.31697	4.93102	3.32419	2.7195	3.51912	4.15851	AT1G54050	1.98379	8.72961	2.00545	9.48108	AT1G54050	2.92547	3.00958	21.4626	10.7813	3.22762	4.48358	19.2651	9.2359	AT1G54050	HSP20-like chaperones superfamily protein; CONTAINS InterPro DOMAIN/s: Heat shock protein Hsp20 (InterPro:IPR002068), HSP20-like chaperone (InterPro:IPR008978); BEST Arabidopsis thaliana protein match is: heat shock protein 17.6A (TAIR:AT5G12030.1); Has 4491 Blast hits to 4491 proteins in 1181 species: Archae - 166; Bacteria - 2520; Metazoa - 2; Fungi - 140; Plants - 1242; Viruses - 0; Other Euka…	HSP20-like chaperones superfamily protein	protein_coding
M03	AT1G54870	0.920349	6.16621	2.85909	2.04771	4.1541	1.74833	1.88987	2.56973	1.88232	AT1G54870	19.4075	40.4953	0.868966	3.9245	AT1G54870	102.592	56.6402	213.685	78.0204	62.5398	107.225	180.826	70.7145	AT1G54870	NAD(P)-binding Rossmann-fold superfamily protein; FUNCTIONS IN: oxidoreductase activity, binding, catalytic activity; INVOLVED IN: oxidation reduction, metabolic process; LOCATED IN: chloroplast; EXPRESSED IN: 8 plant structures; EXPRESSED DURING: M germinated pollen stage, 4 anthesis, petal differentiation and expansion stage; CONTAINS InterPro DOMAIN/s: Short-chain dehydrogenase/reductase, cons…	NAD(P)-binding Rossmann-fold superfamily protein	protein_coding
M03	AT1G64900	0.977591	0.856444	1.12592	1.50198	1.80454	1.69149	1.21538	1.67324	2.5332	AT1G64900	3.75593	4.78881	4.56172	6.0929	AT1G64900	5.08892	6.32476	13.6556	7.41318	4.15742	6.22577	10.3176	6.78249	AT1G64900	cytochrome P450, family 89, subfamily A, polypeptide 2 (CYP89A2); FUNCTIONS IN: electron carrier activity, monooxygenase activity, iron ion binding, oxygen binding, heme binding; INVOLVED IN: oxidation reduction; EXPRESSED IN: 20 plant structures; EXPRESSED DURING: 13 growth stages; CONTAINS InterPro DOMAIN/s: Cytochrome P450 (InterPro:IPR001128), Cytochrome P450, conserved site (InterPro:IPR0179…	cytochrome P450, family 89, subfamily A, polypeptide 2	protein_coding
M03	AT1G69610	2.27885	1.85019	1.97789	2.61154	3.31503	2.64933	1.97881	2.5787	3.03449	AT1G69610	3.19786	3.84088	3.74507	2.31	AT1G69610	2.81687	3.51029	10.3014	2.98051	2.55388	4.39032	6.80216	2.81888	AT1G69610	FUNCTIONS IN: structural constituent of ribosome; INVOLVED IN: N-terminal protein myristoylation, translation; LOCATED IN: ribosome, intracellular; EXPRESSED IN: 20 plant structures; EXPRESSED DURING: 12 growth stages; CONTAINS InterPro DOMAIN/s: Ribosomal protein L34e (InterPro:IPR008195), Protein of unknown function DUF1666 (InterPro:IPR012870); BEST Arabidopsis thaliana protein match is: Prote…	Protein of unknown function (DUF1666)	protein_coding
M03	AT1G70700	11.7445	14.0212	26.3059	63.4816	103.449	93.9309	95.7001	153.936	213.931	AT1G70700	5.58442	48.5372	9.69083	66.1584	AT1G70700	8.6997	83.6738	387.785	154.64	7.95461	147.93	173.116	178.029	AT1G70700	TIFY7; CONTAINS InterPro DOMAIN/s: Tify (InterPro:IPR010399), CCT domain-like (InterPro:IPR018467); BEST Arabidopsis thaliana protein match is: jasmonate-zim-domain protein 4 (TAIR:AT1G48500.1); Has 360 Blast hits to 360 proteins in 27 species: Archae - 0; Bacteria - 0; Metazoa - 0; Fungi - 0; Plants - 360; Viruses - 0; Other Eukaryotes - 0 (source: NCBI BLink).	TIFY domain/Divergent CCT motif family protein	protein_coding
M03	AT1G72100	1.81589	7.67237	2.48792	2.37261	4.07365	3.23663	2.81459	1.84854	2.34451	AT1G72100	7.87409	11.0379	2.15718	5.7426	AT1G72100	35.8073	25.4375	82.7377	29.1111	18.6426	39.1312	62.9646	29.3225	AT1G72100	late embryogenesis abundant domain-containing protein / LEA domain-containing protein; INVOLVED IN: embryo development ending in seed dormancy; LOCATED IN: endomembrane system; EXPRESSED IN: sperm cell; CONTAINS InterPro DOMAIN/s: Late embryogenesis abundant protein, group 4 (InterPro:IPR004238); BEST Arabidopsis thaliana protein match is: Late embryogenesis abundant protein (LEA) family protein …	late embryogenesis abundant domain-containing protein / LEA domain-containing protein	protein_coding
M03	AT1G72520	1.68494	3.84227	4.28672	1.97784	2.08299	2.46057	3.15626	3.56336	3.81912	AT1G72520	2.61846	2.31243	3.99557	3.42705	AT1G72520	5.08676	5.42186	19.6478	8.42552	4.84472	6.83678	6.08264	8.06952	AT1G72520	PLAT/LH2 domain-containing lipoxygenase family protein; FUNCTIONS IN: oxidoreductase activity, acting on single donors with incorporation of molecular oxygen, incorporation of two atoms of oxygen, lipoxygenase activity, iron ion binding, metal ion binding; INVOLVED IN: growth, jasmonic acid biosynthetic process, response to wounding, defense response; LOCATED IN: chloroplast; EXPRESSED IN: 17 pla…	PLAT/LH2 domain-containing lipoxygenase family protein	protein_coding
M03	AT1G73190	2.471	32.5614	9.34079	7.13424	6.02471	22.7927	26.1957	23.4945	12.2023	AT1G73190	5.79053	11.8902	0.269411	1.35213	AT1G73190	47.4347	31.9814	114.443	49.8442	28.1074	52.5109	79.9585	48.8278	AT1G73190	TIP3;1; FUNCTIONS IN: water channel activity; INVOLVED IN: autophagy, transport; LOCATED IN: plant-type vacuole membrane, protein storage vacuole, membrane, central vacuole; EXPRESSED IN: 6 plant structures; EXPRESSED DURING: seedling growth, E expanded cotyledon stage; CONTAINS InterPro DOMAIN/s: Major intrinsic protein, conserved site (InterPro:IPR022357), Aquaporin (InterPro:IPR012269), Major …	Aquaporin-like superfamily protein	protein_coding
M03	AT1G74430	3.72869	5.18757	5.79319	7.83204	9.94766	7.96625	7.7065	9.08505	9.28224	AT1G74430	5.14058	7.89346	5.16506	7.48852	AT1G74430	3.85725	5.14008	28.3989	12.6043	4.89335	8.61491	11.4458	11.043	AT1G74430	myb domain protein 95 (MYB95); CONTAINS InterPro DOMAIN/s: SANT, DNA-binding (InterPro:IPR001005), Homeodomain-like (InterPro:IPR009057), Myb, DNA-binding (InterPro:IPR014778), HTH transcriptional regulator, Myb-type, DNA-binding (InterPro:IPR017930), Homeodomain-related (InterPro:IPR012287), Myb transcription factor (InterPro:IPR015495); BEST Arabidopsis thaliana protein match is: myb domain pro…	myb domain protein 95	protein_coding
M03	AT1G74950	25.16	62.4741	93.5563	74.4692	87.4067	83.4188	83.2445	124.754	138.512	AT1G74950	23.5314	87.3053	20.8529	41.3009	AT1G74950	22.0216	97.4027	415.861	94.787	15.7993	116.955	121.071	81.471	AT1G74950	TIFY10B; CONTAINS InterPro DOMAIN/s: Tify (InterPro:IPR010399), CCT domain-like (InterPro:IPR018467); BEST Arabidopsis thaliana protein match is: jasmonate-zim-domain protein 1 (TAIR:AT1G19180.1); Has 432 Blast hits to 427 proteins in 29 species: Archae - 0; Bacteria - 0; Metazoa - 0; Fungi - 0; Plants - 432; Viruses - 0; Other Eukaryotes - 0 (source: NCBI BLink).	TIFY domain/Divergent CCT motif family protein	protein_coding
M03	AT1G76380	9.35355	10.7239	10.0164	10.866	12.9771	12.2902	10.9282	12.5535	12.5458	AT1G76380	18.3124	18.8155	20.4984	20.5725	AT1G76380	26.9088	28.463	60.0479	33.9405	28.5257	43.2458	45.5584	33.8665	AT1G76380	DNA-binding bromodomain-containing protein; FUNCTIONS IN: DNA binding; INVOLVED IN: biological_process unknown; LOCATED IN: cellular_component unknown; EXPRESSED IN: 21 plant structures; EXPRESSED DURING: 13 growth stages; CONTAINS InterPro DOMAIN/s: Bromodomain, conserved site (InterPro:IPR018359), Bromodomain (InterPro:IPR001487); BEST Arabidopsis thaliana protein match is: DNA-binding bromodom…	DNA-binding bromodomain-containing protein	protein_coding
M03	AT1G77760	70.1541	66.9262	82.9072	106.85	118.005	187.859	124.371	143.123	219.375	AT1G77760	109.025	195.916	70.1835	75.8954	AT1G77760	246.331	465.009	850.215	389.182	150.632	441.917	256.614	208.233	AT1G77760	nitrate reductase 1 (NIA1); FUNCTIONS IN: nitrate reductase activity, protein binding; INVOLVED IN: nitric oxide biosynthetic process, nitrate assimilation, response to light stimulus; LOCATED IN: cytosol; EXPRESSED IN: 24 plant structures; EXPRESSED DURING: 13 growth stages; CONTAINS InterPro DOMAIN/s: Cytochrome b5, heme-binding site (InterPro:IPR018506), Nitrate reductase NADH dependent (Inter…	nitrate reductase 1	protein_coding
M03	AT1G80110	8.93635	9.37222	8.15952	8.61953	9.01567	8.57991	9.18992	9.55718	10.4222	AT1G80110	10.0261	7.10923	10.8139	11.5292	AT1G80110	7.12368	11.1796	22.3775	9.56462	6.48714	14.7596	15.139	8.57371	AT1G80110	phloem protein 2-B11 (PP2-B11); FUNCTIONS IN: carbohydrate binding; LOCATED IN: nucleus; EXPRESSED IN: 10 plant structures; EXPRESSED DURING: 4 anthesis, F mature embryo stage, petal differentiation and expansion stage, E expanded cotyledon stage, D bilateral stage; CONTAINS InterPro DOMAIN/s: F-box domain, cyclin-like (InterPro:IPR001810), F-box domain, Skp2-like (InterPro:IPR022364); BEST Arabi…	phloem protein 2-B11	protein_coding
M03	AT1G80120	5.84362	7.29683	8.05857	9.45297	8.94986	8.44087	9.36772	11.7873	10.8473	AT1G80120	16.2064	16.1588	14.3064	11.0812	AT1G80120	6.43874	14.9067	32.8522	12.5978	5.00493	12.5644	21.2967	16.2643	AT1G80120	Protein of unknown function (DUF567); CONTAINS InterPro DOMAIN/s: Protein of unknown function DUF567 (InterPro:IPR007612); BEST Arabidopsis thaliana protein match is: Protein of unknown function (DUF567) (TAIR:AT3G15810.1); Has 439 Blast hits to 438 proteins in 21 species: Archae - 0; Bacteria - 0; Metazoa - 0; Fungi - 9; Plants - 430; Viruses - 0; Other Eukaryotes - 0 (source: NCBI BLink).	Protein of unknown function (DUF567)	protein_coding
M03	AT2G06050	18.9097	23.9283	29.7099	32.3174	47.8042	47.8735	48.6275	54.5057	64.7984	AT2G06050	24.6808	65.0324	18.9946	32.5588	AT2G06050	30.1862	64.4262	312.197	114.105	30.8755	61.5523	110.924	117.842	AT2G06050	oxophytodienoate-reductase 3 (OPR3); FUNCTIONS IN: 12-oxophytodienoate reductase activity; INVOLVED IN: response to jasmonic acid stimulus, response to fungus, jasmonic acid biosynthetic process, response to wounding, response to ozone; LOCATED IN: peroxisome; EXPRESSED IN: 25 plant structures; EXPRESSED DURING: 14 growth stages; CONTAINS InterPro DOMAIN/s: Aldolase-type TIM barrel (InterPro:IPR0…	oxophytodienoate-reductase 3	protein_coding
M03	AT2G14960	4.5574	3.12698	3.29399	3.46108	3.28922	4.59005	4.0167	3.35014	2.90484	AT2G14960	5.87608	4.41673	1.66859	2.52378	AT2G14960	4.60062	6.51658	11.9638	4.00546	3.74915	5.81616	4.63101	3.89869	AT2G14960	GH3.1; CONTAINS InterPro DOMAIN/s: GH3 auxin-responsive promoter (InterPro:IPR004993); BEST Arabidopsis thaliana protein match is: Auxin-responsive GH3 family protein (TAIR:AT4G37390.1); Has 1628 Blast hits to 1412 proteins in 230 species: Archae - 1; Bacteria - 595; Metazoa - 55; Fungi - 2; Plants - 676; Viruses - 0; Other Eukaryotes - 299 (source: NCBI BLink).	Auxin-responsive GH3 family protein	protein_coding
M03	AT2G18540	1.32322	5.82606	1.6169	1.68169	3.04872	2.44074	1.77585	1.26814	1.47816	AT2G18540	19.7005	35.6262	6.15947	12.4264	AT2G18540	24.5318	24.5424	76.3014	25.5474	11.2194	32.7121	40.9414	23.3106	AT2G18540	RmlC-like cupins superfamily protein; FUNCTIONS IN: nutrient reservoir activity; INVOLVED IN: biological_process unknown; LOCATED IN: endomembrane system; CONTAINS InterPro DOMAIN/s: Cupin, RmlC-type (InterPro:IPR011051), Cupin 1 (InterPro:IPR006045), RmlC-like jelly roll fold (InterPro:IPR014710); BEST Arabidopsis thaliana protein match is: RmlC-like cupins superfamily protein (TAIR:AT4G36700.1)…	RmlC-like cupins superfamily protein	protein_coding
M03	AT2G21490	2.16849	9.49866	3.43345	2.50727	6.42302	2.27964	3.65437	3.37357	3.55102	AT2G21490	24.1343	46.1442	1.70179	5.73705	AT2G21490	57.5179	35.6908	153.936	48.9993	34.942	74.6747	122.027	58.2447	AT2G21490	dehydrin LEA (LEA); FUNCTIONS IN: molecular_function unknown; INVOLVED IN: response to water, response to stress; LOCATED IN: cellular_component unknown; EXPRESSED IN: petal, leaf whorl, sepal, flower; EXPRESSED DURING: 4 anthesis, petal differentiation and expansion stage; CONTAINS InterPro DOMAIN/s: Dehydrin (InterPro:IPR000167); BEST Arabidopsis thaliana protein match is: Dehydrin family prote…	dehydrin LEA	protein_coding
M03	AT2G22200	11.2006	12.8859	11.6379	11.6212	23.9793	23.8928	17.5514	25.979	28.793	AT2G22200	10.4926	35.6878	7.421	24.1245	AT2G22200	15.0414	34.9437	109.669	36.1048	13.2057	32.8899	38.0299	24.4161	AT2G22200	Integrase-type DNA-binding superfamily protein; FUNCTIONS IN: DNA binding, sequence-specific DNA binding transcription factor activity; INVOLVED IN: regulation of transcription, DNA-dependent; LOCATED IN: nucleus; CONTAINS InterPro DOMAIN/s: DNA-binding, integrase-type (InterPro:IPR016177), Pathogenesis-related transcriptional factor/ERF, DNA-binding (InterPro:IPR001471); BEST Arabidopsis thalian…	Integrase-type DNA-binding superfamily protein	protein_coding
M03	AT2G22760	0.382732	7.92304	4.49962	1.90421	2.30541	1.86709	2.15431	5.0029	4.87719	AT2G22760	0.778669	2.90057	1.41052	1.76813	AT2G22760	0.43743	4.40512	17.3193	2.84029	0.416488	5.65022	5.34715	4.40107	AT2G22760	basic helix-loop-helix (bHLH) DNA-binding superfamily protein; FUNCTIONS IN: DNA binding, sequence-specific DNA binding transcription factor activity; INVOLVED IN: regulation of transcription; LOCATED IN: nucleus; EXPRESSED IN: root, cultured cell; CONTAINS InterPro DOMAIN/s: Helix-loop-helix DNA-binding domain (InterPro:IPR001092), Helix-loop-helix DNA-binding (InterPro:IPR011598); BEST Arabidop…	basic helix-loop-helix (bHLH) DNA-binding superfamily protein	protein_coding
M03	AT2G23640	0.442317	3.15639	0.626753	0.637578	1.05551	1.54173	1.06593	1.05488	1.01897	AT2G23640	2.40366	3.56866	0.0664071	0.0985636	AT2G23640	7.4963	4.66272	15.254	6.93797	3.98113	5.34113	8.41239	3.94257	AT2G23640	Reticulan like protein B13 (RTNLB13); CONTAINS InterPro DOMAIN/s: Reticulon (InterPro:IPR003388); BEST Arabidopsis thaliana protein match is: Reticulon family protein (TAIR:AT3G10915.3); Has 751 Blast hits to 751 proteins in 54 species: Archae - 0; Bacteria - 0; Metazoa - 324; Fungi - 0; Plants - 418; Viruses - 0; Other Eukaryotes - 9 (source: NCBI BLink).	Reticulan like protein B13	protein_coding
M03	AT2G27300	0.756539	0.761682	0.526308	0.815883	0.703363	0.908191	0.953285	1.04911	0.64594	AT2G27300	0.619145	1.08023	0.435429	1.29752	AT2G27300	1.33419	1.30676	4.5184	1.50311	1.32244	2.85455	2.7896	3.33158	AT2G27300	NTM1-like 8 (NTL8); CONTAINS InterPro DOMAIN/s: No apical meristem (NAM) protein (InterPro:IPR003441); BEST Arabidopsis thaliana protein match is: NAC domain containing protein 60 (TAIR:AT3G44290.1); Has 2835 Blast hits to 2829 proteins in 72 species: Archae - 0; Bacteria - 0; Metazoa - 0; Fungi - 0; Plants - 2835; Viruses - 0; Other Eukaryotes - 0 (source: NCBI BLink).	NTM1-like 8	protein_coding
M03	AT2G29380	3.35918	2.77078	1.17572	2.10533	1.31811	2.08457	1.47902	0.875432	0.848299	AT2G29380	3.00174	10.8702	2.39802	4.53254	AT2G29380	5.66499	4.40345	15.6349	6.65149	2.4362	9.08732	12.1553	6.95477	AT2G29380	highly ABA-induced PP2C gene 3 (HAI3); FUNCTIONS IN: protein serine/threonine phosphatase activity, catalytic activity; INVOLVED IN: protein amino acid dephosphorylation; LOCATED IN: protein serine/threonine phosphatase complex; CONTAINS InterPro DOMAIN/s: Protein phosphatase 2C, manganese/magnesium aspartate binding site (InterPro:IPR000222), Protein phosphatase 2C-related (InterPro:IPR001932), …	highly ABA-induced PP2C gene 3	protein_coding
M03	AT2G29450	79.0883	105.101	118.998	243.875	319.856	154.703	107.216	150.212	183.627	AT2G29450	35.3402	201.946	44.9026	192.738	AT2G29450	72.2001	233.683	851.661	218.371	73.956	315.195	574.173	173.455	AT2G29450	glutathione S-transferase tau 5 (GSTU5); FUNCTIONS IN: glutathione transferase activity, glutathione binding; INVOLVED IN: response to oxidative stress, toxin catabolic process; LOCATED IN: plasma membrane, cytoplasm; EXPRESSED IN: 23 plant structures; EXPRESSED DURING: 13 growth stages; CONTAINS InterPro DOMAIN/s: Thioredoxin fold (InterPro:IPR012335), Glutathione S-transferase, C-terminal (Inte…	glutathione S-transferase tau 5	protein_coding
M03	AT2G33380	67.8785	84.3084	79.3561	149.453	142.09	99.7851	89.313	86.6595	107.239	AT2G33380	30.292	168.464	31.187	137.297	AT2G33380	47.2224	122.2	377.611	164.185	42.3662	211.546	316.28	115.309	AT2G33380	RESPONSIVE TO DESSICATION 20 (RD20); FUNCTIONS IN: lipoxygenase activity, calcium ion binding; INVOLVED IN: in 7 processes; LOCATED IN: chloroplast membrane, microsome, vacuole; EXPRESSED IN: 21 plant structures; EXPRESSED DURING: 13 growth stages; CONTAINS InterPro DOMAIN/s: Caleosin related (InterPro:IPR007736); BEST Arabidopsis thaliana protein match is: seed gene 1 (TAIR:AT4G26740.1); Has 344…	Caleosin-related family protein	protein_coding
M03	AT2G34930	6.14973	10.4448	16.1438	17.5509	10.7107	14.8432	14.4407	19.4361	15.9506	AT2G34930	13.4285	70.922	16.5461	29.0462	AT2G34930	6.92634	54.799	115.787	60.0271	7.41258	32.6686	37.9507	37.1933	AT2G34930	disease resistance family protein / LRR family protein; INVOLVED IN: signal transduction, defense response to fungus, defense response; LOCATED IN: cell wall; EXPRESSED IN: 10 plant structures; EXPRESSED DURING: 7 growth stages; CONTAINS InterPro DOMAIN/s: Leucine-rich repeat-containing N-terminal domain, type 2 (InterPro:IPR013210), Leucine-rich repeat (InterPro:IPR001611); BEST Arabidopsis thal…	disease resistance family protein / LRR family protein	protein_coding
M03	AT2G36640	1.94257	9.43614	2.34319	2.50721	5.74445	2.44866	3.22803	2.16653	2.38758	AT2G36640	17.3729	47.3327	3.38173	11.0738	AT2G36640	59.975	53.4854	216.523	83.1179	41.531	83.1778	146.448	88.0626	AT2G36640	embryonic cell protein 63 (ECP63); INVOLVED IN: embryo development ending in seed dormancy; LOCATED IN: cellular_component unknown; EXPRESSED IN: fruit, seed; EXPRESSED DURING: seed development stages; CONTAINS InterPro DOMAIN/s: Late embryogenesis abundant protein, group 4 (InterPro:IPR004238); BEST Arabidopsis thaliana protein match is: late embryogenesis abundant protein, putative / LEA protei…	embryonic cell protein 63	protein_coding
M03	AT2G36970	0.188076	0.62638	0.333147	0.523879	0.502674	0.571992	0.467244	0.671919	0.499354	AT2G36970	1.02243	0.912166	0	0	AT2G36970	0.886604	0.564003	1.98918	1.07176	1.00975	1.14393	1.22905	1.00062	AT2G36970	UDP-Glycosyltransferase superfamily protein; FUNCTIONS IN: UDP-glycosyltransferase activity, transferase activity, transferring glycosyl groups; INVOLVED IN: metabolic process; LOCATED IN: endomembrane system; EXPRESSED IN: 20 plant structures; EXPRESSED DURING: 13 growth stages; CONTAINS InterPro DOMAIN/s: UDP-glucuronosyl/UDP-glucosyltransferase (InterPro:IPR002213); BEST Arabidopsis thaliana p…	UDP-Glycosyltransferase superfamily protein	protein_coding
M03	AT2G46510	4.46744	12.4072	8.97544	6.87623	12.2317	11.4598	10.1935	15.8777	18.4376	AT2G46510	14.9016	35.5591	14.871	39.5138	AT2G46510	11.5209	22.2932	115.47	38.2019	11.1176	27.8979	34.8929	42.8446	AT2G46510	ABA-inducible BHLH-type transcription factor (AIB); CONTAINS InterPro DOMAIN/s: Helix-loop-helix DNA-binding domain (InterPro:IPR001092), Helix-loop-helix DNA-binding (InterPro:IPR011598); BEST Arabidopsis thaliana protein match is: basic helix-loop-helix (bHLH) DNA-binding superfamily protein (TAIR:AT1G01260.3); Has 3953 Blast hits to 3634 proteins in 219 species: Archae - 0; Bacteria - 0; Metaz…	ABA-inducible BHLH-type transcription factor	protein_coding
M03	AT2G47180	3.68576	5.05443	4.71976	4.09519	5.61965	4.63343	6.10357	6.22322	9.09068	AT2G47180	4.43484	13.3386	3.03561	16.8835	AT2G47180	14.9189	10.1204	55.1051	26.811	10.0644	9.58942	21.9726	18.3966	AT2G47180	galactinol synthase 1 (GolS1); FUNCTIONS IN: transferase activity, transferring hexosyl groups, transferase activity, transferring glycosyl groups; INVOLVED IN: response to high light intensity, carbohydrate biosynthetic process, response to hydrogen peroxide, response to heat; LOCATED IN: cellular_component unknown; EXPRESSED IN: 19 plant structures; EXPRESSED DURING: 11 growth stages; CONTAINS …	galactinol synthase 1	protein_coding
M03	AT3G02875	14.8478	14.8534	17.4956	19.5517	15.9301	20.6922	21.4974	26.9152	30.1684	AT3G02875	13.9302	42.9684	11.9989	19.9436	AT3G02875	28.4771	35.2967	85.6516	58.4323	21.7609	29.6898	37.9176	35.8714	AT3G02875	IAA-LEUCINE RESISTANT 1 (ILR1); FUNCTIONS IN: metallopeptidase activity, IAA-Leu conjugate hydrolase activity, IAA-Phe conjugate hydrolase activity; INVOLVED IN: proteolysis, auxin metabolic process; LOCATED IN: endoplasmic reticulum; EXPRESSED IN: 23 plant structures; EXPRESSED DURING: 13 growth stages; CONTAINS InterPro DOMAIN/s: Peptidase M20 (InterPro:IPR002933), Peptidase M20, dimerisation (…	Peptidase M20/M25/M40 family protein	protein_coding
M03	AT3G14880	1.89155	3.2985	1.47795	1.89998	2.4029	3.04676	2.32042	1.73092	1.60109	AT3G14880	0.688905	2.36442	0.763681	0.678839	AT3G14880	2.67468	2.23321	7.89061	4.62496	2.24955	4.04352	5.75629	5.63467	AT3G14880	BEST Arabidopsis thaliana protein match is: transcription factor-related (TAIR:AT4G18650.1); Has 560 Blast hits to 560 proteins in 40 species: Archae - 0; Bacteria - 0; Metazoa - 2; Fungi - 0; Plants - 558; Viruses - 0; Other Eukaryotes - 0 (source: NCBI BLink).		protein_coding
M03	AT3G15280	1.03447	4.9559	1.66437	2.15436	2.71602	1.81163	1.70315	0.887928	1.06984	AT3G15280	2.30047	6.44913	1.44184	3.97447	AT3G15280	3.11667	3.53023	13.2857	6.12111	1.3361	5.55276	8.91428	8.51999	AT3G15280	unknown protein; FUNCTIONS IN: molecular_function unknown; LOCATED IN: mitochondrion; EXPRESSED IN: 8 plant structures; EXPRESSED DURING: L mature pollen stage, 4 anthesis, petal differentiation and expansion stage; Has 36 Blast hits to 36 proteins in 15 species: Archae - 0; Bacteria - 0; Metazoa - 1; Fungi - 2; Plants - 33; Viruses - 0; Other Eukaryotes - 0 (source: NCBI BLink).		protein_coding
M03	AT3G15670	58.8134	131.538	54.1613	64.9454	76.1147	49.867	42.9487	28.9663	35.7669	AT3G15670	55.0404	117.327	26.413	65.8914	AT3G15670	93.7306	94.3297	284.848	130.357	61.5292	135.511	234.531	182.957	AT3G15670	Late embryogenesis abundant protein (LEA) family protein; FUNCTIONS IN: molecular_function unknown; INVOLVED IN: embryo development ending in seed dormancy; LOCATED IN: nucleus; EXPRESSED DURING: dry seed stage; BEST Arabidopsis thaliana protein match is: Late embryogenesis abundant protein (LEA) family protein (TAIR:AT1G52690.2); Has 12897 Blast hits to 6829 proteins in 1482 species: Archae - 30…	Late embryogenesis abundant protein (LEA) family protein	protein_coding
M03	AT3G15790	8.35459	10.9861	8.53361	8.77157	11.3526	11.8086	10.327	13.0813	16.8085	AT3G15790	9.16792	19.3876	9.76123	16.5323	AT3G15790	15.3329	14.653	38.5226	27.749	15.2147	20.2665	26.8318	26.1295	AT3G15790	methyl-CPG-binding domain 11 (MBD11); FUNCTIONS IN: methyl-CpG binding, DNA binding; INVOLVED IN: biological_process unknown; LOCATED IN: nucleus; EXPRESSED IN: 22 plant structures; EXPRESSED DURING: 13 growth stages; CONTAINS InterPro DOMAIN/s: DNA-binding, integrase-type (InterPro:IPR016177), Methyl-CpG DNA binding (InterPro:IPR001739); BEST Arabidopsis thaliana protein match is: methyl-CPG-bin…	methyl-CPG-binding domain 11	protein_coding
M03	AT3G16520	16.06	22.7458	20.2983	26.8796	82.3562	35.1701	23.1879	32.5761	38.4729	AT3G16520	111.39	59.8579	67.831	55.1933	AT3G16520	77.1908	82.3751	191.372	108.325	67.1241	82.6693	187.706	119.09	AT3G16520	UDP-glucosyl transferase 88A1 (UGT88A1); FUNCTIONS IN: in 6 functions; INVOLVED IN: metabolic process; LOCATED IN: cellular_component unknown; EXPRESSED IN: 22 plant structures; EXPRESSED DURING: 13 growth stages; CONTAINS InterPro DOMAIN/s: UDP-glucuronosyl/UDP-glucosyltransferase (InterPro:IPR002213); BEST Arabidopsis thaliana protein match is: UDP-glucosyl transferase 72B3 (TAIR:AT1G01420.1); …	UDP-glucosyl transferase 88A1	protein_coding
M03	AT3G17520	28.8645	104.204	37.6475	40.6123	42.4304	45.3264	44.7231	26.9133	28.9574	AT3G17520	39.0175	94.2868	13.7282	46.621	AT3G17520	153.249	123.13	437.252	177.488	73.9585	147.399	229.146	191.649	AT3G17520	Late embryogenesis abundant protein (LEA) family protein; INVOLVED IN: embryo development ending in seed dormancy; LOCATED IN: endomembrane system; EXPRESSED IN: cultured cell, seed, leaf; EXPRESSED DURING: dry seed stage, LP.04 four leaves visible, seed development stages; BEST Arabidopsis thaliana protein match is: late embryogenesis abundant domain-containing protein / LEA domain-containing pr…	Late embryogenesis abundant protein (LEA) family protein	protein_coding
M03	AT3G24650	2.696	5.9707	2.86736	2.97055	3.89305	3.95084	3.68923	3.96497	2.44987	AT3G24650	23.129	22.2278	15.7011	21.1088	AT3G24650	29.5821	21.9229	57.1115	24.7117	24.7632	40.4669	48.9643	26.5237	AT3G24650	ABA INSENSITIVE 3 (ABI3); CONTAINS InterPro DOMAIN/s: Transcriptional factor B3 (InterPro:IPR003340); BEST Arabidopsis thaliana protein match is: AP2/B3-like transcriptional factor family protein (TAIR:AT3G26790.1); Has 4494 Blast hits to 2758 proteins in 300 species: Archae - 0; Bacteria - 132; Metazoa - 1104; Fungi - 405; Plants - 1155; Viruses - 101; Other Eukaryotes - 1597 (source: NCBI BLink…	AP2/B3-like transcriptional factor family protein	protein_coding
M03	AT3G53040	3.662	19.9277	6.28086	7.18282	11.1855	7.86447	6.61134	6.0489	6.53789	AT3G53040	42.6028	106.859	13.9817	40.8137	AT3G53040	108.979	93.1584	343.71	124.571	55.5175	112.272	190.988	117.925	AT3G53040	late embryogenesis abundant protein, putative / LEA protein, putative; INVOLVED IN: embryo development ending in seed dormancy; EXPRESSED IN: seed; CONTAINS InterPro DOMAIN/s: Late embryogenesis abundant protein, group 4 (InterPro:IPR004238); BEST Arabidopsis thaliana protein match is: embryonic cell protein 63 (TAIR:AT2G36640.1); Has 58153 Blast hits to 33178 proteins in 2866 species: Archae - 7…	late embryogenesis abundant protein, putative / LEA protein, putative	protein_coding
M03	AT3G53960	0.151796	0.271636	0.154869	0.23246	0.629029	0.377543	0.39086	0.374639	0.838023	AT3G53960	0.416449	0.156022	0.201113	0.383149	AT3G53960	0.567655	0.621141	1.9762	1.03989	0.546411	1.11839	1.63711	1.25213	AT3G53960	Major facilitator superfamily protein; FUNCTIONS IN: transporter activity; INVOLVED IN: oligopeptide transport; LOCATED IN: plasma membrane, membrane; EXPRESSED IN: 22 plant structures; EXPRESSED DURING: 13 growth stages; CONTAINS InterPro DOMAIN/s: PTR2 family proton/oligopeptide symporter, conserved site (InterPro:IPR018456), Oligopeptide transporter (InterPro:IPR000109), Major facilitator supe…	Major facilitator superfamily protein	protein_coding
M03	AT3G54940	5.21908	20.3654	8.17728	8.19649	8.63153	9.49923	10.6662	9.24489	10.38	AT3G54940	29.7411	52.0849	2.0395	4.82869	AT3G54940	86.0271	64.4681	236.957	107.421	43.7028	77.2183	119.37	81.5245	AT3G54940	Papain family cysteine protease; FUNCTIONS IN: cysteine-type endopeptidase activity, cysteine-type peptidase activity; INVOLVED IN: proteolysis; LOCATED IN: endomembrane system; EXPRESSED IN: embryo, sepal, carpel; EXPRESSED DURING: 4 anthesis, C globular stage; CONTAINS InterPro DOMAIN/s: Peptidase C1A, papain (InterPro:IPR013128), Proteinase inhibitor I29, cathepsin propeptide (InterPro:IPR0132…	Papain family cysteine protease	protein_coding
M03	AT3G55130	13.7142	16.6177	13.7764	26.6228	51.3745	30.9778	25.4614	27.7102	30.7547	AT3G55130	5.9677	12.8065	2.59639	5.19009	AT3G55130	46.1553	71.8775	171.143	71.7162	30.4563	76.4903	126.258	56.2217	AT3G55130	white-brown complex homolog 19 (WBC19); CONTAINS InterPro DOMAIN/s: ATPase, AAA+ type, core (InterPro:IPR003593), ABC transporter-like (InterPro:IPR003439), ABC-2 type transporter (InterPro:IPR013525), ABC transporter, conserved site (InterPro:IPR017871); BEST Arabidopsis thaliana protein match is: ABC-2 type transporter family protein (TAIR:AT3G55110.1); Has 390163 Blast hits to 355286 proteins …	white-brown complex homolog 19	protein_coding
M03	AT3G56620	4.1326	4.49212	3.89788	4.6749	5.00243	4.17222	4.29828	4.85873	5.88216	AT3G56620	4.44484	5.89713	4.95175	4.82823	AT3G56620	3.29284	2.37359	9.31423	6.71653	3.82665	4.90876	8.01876	6.41542	AT3G56620	nodulin MtN21 /EamA-like transporter family protein; LOCATED IN: membrane; EXPRESSED IN: 23 plant structures; EXPRESSED DURING: 13 growth stages; CONTAINS InterPro DOMAIN/s: Protein of unknown function DUF6, transmembrane (InterPro:IPR000620); BEST Arabidopsis thaliana protein match is: nodulin MtN21 /EamA-like transporter family protein (TAIR:AT2G40900.1); Has 3973 Blast hits to 3961 proteins in…	nodulin MtN21 /EamA-like transporter family protein	protein_coding
M03	AT3G57020	5.68958	7.25163	6.7743	10.6572	8.99135	6.99664	3.73619	3.92585	4.67281	AT3G57020	15.0467	23.3164	8.99734	20.479	AT3G57020	13.6145	33.0334	68.778	22.3166	8.16075	38.8386	61.1202	22.019	AT3G57020	Calcium-dependent phosphotriesterase superfamily protein; FUNCTIONS IN: strictosidine synthase activity; INVOLVED IN: alkaloid biosynthetic process, biosynthetic process; LOCATED IN: endoplasmic reticulum, vacuole; EXPRESSED IN: 20 plant structures; EXPRESSED DURING: 10 growth stages; CONTAINS InterPro DOMAIN/s: Strictosidine synthase, conserved region (InterPro:IPR018119), Strictosidine synthase…	Calcium-dependent phosphotriesterase superfamily protein	protein_coding
M03	AT3G57880	15.7223	19.119	19.6162	17.3105	25.7432	20.0056	18.3443	20.9638	26.9011	AT3G57880	40.8801	60.3152	38.9964	55.2419	AT3G57880	42.3272	41.3128	136.384	64.8874	37.2114	44.8172	69.6133	57.4301	AT3G57880	Calcium-dependent lipid-binding (CaLB domain) plant phosphoribosyltransferase family protein; FUNCTIONS IN: molecular_function unknown; INVOLVED IN: tryptophan biosynthetic process; LOCATED IN: endoplasmic reticulum, cell wall; EXPRESSED IN: 24 plant structures; EXPRESSED DURING: 13 growth stages; CONTAINS InterPro DOMAIN/s: C2 membrane targeting protein (InterPro:IPR018029), C2 calcium/lipid-bin…	Calcium-dependent lipid-binding (CaLB domain) plant phosphoribosyltransferase family protein	protein_coding
M03	AT4G01080	0.636407	0.710686	0.559659	0.705079	0.759202	0.916222	0.737733	0.88799	0.920077	AT4G01080	2.24071	2.68857	1.22937	1.79543	AT4G01080	1.25483	1.40994	4.53138	2.12311	1.56442	1.77904	1.67387	3.26371	AT4G01080	TRICHOME BIREFRINGENCE-LIKE 26 (TBL26); CONTAINS InterPro DOMAIN/s: Protein of unknown function DUF231, plant (InterPro:IPR004253); BEST Arabidopsis thaliana protein match is: TRICHOME BIREFRINGENCE-LIKE 25 (TAIR:AT1G01430.1); Has 1341 Blast hits to 1324 proteins in 34 species: Archae - 0; Bacteria - 0; Metazoa - 0; Fungi - 2; Plants - 1336; Viruses - 0; Other Eukaryotes - 3 (source: NCBI BLink).	TRICHOME BIREFRINGENCE-LIKE 26	protein_coding
M03	AT4G01970	1.3308	2.30397	1.41397	1.76791	2.23501	2.25144	1.5121	1.12358	0.823476	AT4G01970	3.50348	4.6809	2.64956	4.44508	AT4G01970	8.13685	4.557	12.6509	6.66009	4.9048	6.30795	6.39437	4.07922	AT4G01970	stachyose synthase (STS); CONTAINS InterPro DOMAIN/s: Glycoside hydrolase, catalytic core (InterPro:IPR017853), Raffinose synthase (InterPro:IPR008811); BEST Arabidopsis thaliana protein match is: Raffinose synthase family protein (TAIR:AT5G40390.1); Has 728 Blast hits to 457 proteins in 130 species: Archae - 54; Bacteria - 106; Metazoa - 0; Fungi - 85; Plants - 472; Viruses - 0; Other Eukaryotes…	stachyose synthase	protein_coding
M03	AT4G04850	3.8985	4.16764	4.44579	6.96683	22.9027	12.9475	5.49792	9.5603	8.02442	AT4G04850	11.0493	7.55739	6.42888	4.50616	AT4G04850	8.22315	19.006	41.9367	15.0756	8.05214	19.0956	32.2356	15.2547	AT4G04850	K+ efflux antiporter 3 (KEA3); FUNCTIONS IN: potassium:hydrogen antiporter activity, potassium ion transmembrane transporter activity; INVOLVED IN: potassium ion transport, cation transport, metabolic process, transmembrane transport; LOCATED IN: chloroplast; EXPRESSED IN: 21 plant structures; EXPRESSED DURING: 13 growth stages; CONTAINS InterPro DOMAIN/s: Cation/H+ exchanger (InterPro:IPR006153)…	K+ efflux antiporter 3	protein_coding
M03	AT4G08170	13.543	14.3061	14.3391	16.0435	19.7192	21.7514	22.3697	24.8025	19.6876	AT4G08170	22.7902	37.3748	23.5655	24.6192	AT4G08170	13.2252	14.3578	68.7483	36.3528	15.1914	24.352	30.9121	30.9574	AT4G08170	Inositol 1,3,4-trisphosphate 5/6-kinase family protein; FUNCTIONS IN: magnesium ion binding, inositol-1,3,4-trisphosphate 5/6-kinase activity, catalytic activity, ATP binding, inositol tetrakisphosphate 1-kinase activity; INVOLVED IN: response to wounding; LOCATED IN: nucleus, cytoplasm; EXPRESSED IN: 22 plant structures; EXPRESSED DURING: 11 growth stages; CONTAINS InterPro DOMAIN/s: ATP-grasp f…	Inositol 1,3,4-trisphosphate 5/6-kinase family protein	protein_coding
M03	AT4G11140	0.696855	0.627124	0.63229	0.789699	1.05617	1.57104	1.13311	1.11112	1.20849	AT4G11140	0.821841	1.47228	1.01019	0.552974	AT4G11140	2.2564	2.04712	5.23169	3.54401	2.69152	2.26933	3.0951	2.96486	AT4G11140	cytokinin response factor 1 (CRF1); CONTAINS InterPro DOMAIN/s: DNA-binding, integrase-type (InterPro:IPR016177), Pathogenesis-related transcriptional factor/ERF, DNA-binding (InterPro:IPR001471); BEST Arabidopsis thaliana protein match is: cytokinin response factor 2 (TAIR:AT4G23750.2); Has 1807 Blast hits to 1807 proteins in 277 species: Archae - 0; Bacteria - 0; Metazoa - 736; Fungi - 347; Pla…	cytokinin response factor 1	protein_coding
M03	AT4G15396	0.719271	1.42798	1.22917	1.99317	1.31433	1.82355	2.18721	2.83211	3.84627	AT4G15396	1.68027	7.09731	0.503728	2.31555	AT4G15396	4.10214	3.42197	13.0953	8.32406	3.03912	5.82716	11.3167	7.96156	AT4G15396	cytochrome P450, family 702, subfamily A, polypeptide 6 (CYP702A6); FUNCTIONS IN: electron carrier activity, monooxygenase activity, iron ion binding, heme binding; LOCATED IN: membrane; EXPRESSED IN: leaf; CONTAINS InterPro DOMAIN/s: Cytochrome P450 (InterPro:IPR001128), Cytochrome P450, E-class, group IV (InterPro:IPR002403), Cytochrome P450, conserved site (InterPro:IPR017972); BEST Arabidopsi…	cytochrome P450, family 702, subfamily A, polypeptide 6	protein_coding
M03	AT4G15440	0.0869014	0.149014	0.176055	0.426668	1.30593	1.75526	2.46549	3.56027	5.61512	AT4G15440	0.212698	2.56843	0.315856	1.14436	AT4G15440	0.481031	2.19229	22.972	12.7929	0.116807	1.83575	6.71247	12.9213	AT4G15440	hydroperoxide lyase 1 (HPL1); FUNCTIONS IN: electron carrier activity, monooxygenase activity, iron ion binding, heme binding; INVOLVED IN: fatty acid metabolic process, response to wounding; LOCATED IN: chloroplast envelope; EXPRESSED IN: 22 plant structures; EXPRESSED DURING: 13 growth stages; CONTAINS InterPro DOMAIN/s: Cytochrome P450 (InterPro:IPR001128), Cytochrome P450, E-class, group IV (…	hydroperoxide lyase 1	protein_coding
M03	AT4G16160	1.61854	7.59038	2.97658	3.0677	5.426	2.75153	3.1339	2.87303	3.29784	AT4G16160	5.22482	10.002	0.232425	0.355847	AT4G16160	17.5373	11.6865	40.3999	15.8264	10.9011	18.8788	31.7961	17.0955	AT4G16160	ATOEP16-2; FUNCTIONS IN: protein transporter activity, P-P-bond-hydrolysis-driven protein transmembrane transporter activity; INVOLVED IN: protein transport; LOCATED IN: plastid outer membrane, mitochondrial inner membrane presequence translocase complex; EXPRESSED IN: 6 plant structures; EXPRESSED DURING: 6 growth stages; CONTAINS InterPro DOMAIN/s: Mitochondrial inner membrane translocase compl…	Mitochondrial import inner membrane translocase subunit Tim17/Tim22/Tim23 family protein	protein_coding
M03	AT4G16750	8.04628	6.15489	4.76112	6.98397	4.94138	6.43005	4.71738	5.56274	6.10774	AT4G16750	5.50833	7.60151	5.69905	4.9106	AT4G16750	5.74453	8.83378	12.3004	6.81098	4.18458	8.84263	8.39073	6.77685	AT4G16750	Integrase-type DNA-binding superfamily protein; CONTAINS InterPro DOMAIN/s: DNA-binding, integrase-type (InterPro:IPR016177), Pathogenesis-related transcriptional factor/ERF, DNA-binding (InterPro:IPR001471); BEST Arabidopsis thaliana protein match is: ERF family protein 38 (TAIR:AT2G35700.1); Has 5863 Blast hits to 5700 proteins in 248 species: Archae - 0; Bacteria - 0; Metazoa - 0; Fungi - 0; P…	Integrase-type DNA-binding superfamily protein	protein_coding
M03	AT4G17500	23.0775	54.6763	50.1517	28.4877	38.0319	39.8061	40.0236	46.0997	64.5291	AT4G17500	17.0978	18.0396	16.0596	26.8519	AT4G17500	26.4985	49.5525	183.423	100.771	29.8117	85.2309	73.3923	104.287	AT4G17500	ethylene responsive element binding factor 1 (ERF-1); CONTAINS InterPro DOMAIN/s: DNA-binding, integrase-type (InterPro:IPR016177), Pathogenesis-related transcriptional factor/ERF, DNA-binding (InterPro:IPR001471); BEST Arabidopsis thaliana protein match is: ethylene responsive element binding factor 2 (TAIR:AT5G47220.1); Has 5773 Blast hits to 5650 proteins in 248 species: Archae - 0; Bacteria -…	ethylene responsive element binding factor 1	protein_coding
M03	AT4G18160	9.19654	10.5643	11.7948	10.3969	11.7837	12.5826	13.3444	14.786	17.6303	AT4G18160	20.9804	39.4753	22.4587	30.4756	AT4G18160	26.3787	30.7485	56.9461	33.9207	25.495	36.6994	29.1652	30.0538	AT4G18160	Ca2+ activated outward rectifying K+ channel 6 (KCO6); FUNCTIONS IN: outward rectifier potassium channel activity; INVOLVED IN: potassium ion transport; LOCATED IN: plant-type vacuole membrane; EXPRESSED IN: 25 plant structures; EXPRESSED DURING: 14 growth stages; CONTAINS InterPro DOMAIN/s: Potassium channel, two pore-domain (InterPro:IPR003280), EF-Hand 1, calcium-binding site (InterPro:IPR0182…	Ca2+ activated outward rectifying K+ channel 6	protein_coding
M03	AT4G18440	3.82031	3.63775	3.61791	4.16695	5.70472	7.01611	5.93311	11.109	14.2339	AT4G18440	9.6973	34.2503	4.50771	4.30348	AT4G18440	8.25081	7.28225	39.1396	22.9311	8.96468	10.5667	16.0071	16.7027	AT4G18440	L-Aspartase-like family protein; FUNCTIONS IN: N6-(1,2-dicarboxyethyl)AMP AMP-lyase (fumarate-forming) activity, catalytic activity; INVOLVED IN: purine ribonucleotide biosynthetic process, purine base biosynthetic process, IMP biosynthetic process; LOCATED IN: chloroplast, chloroplast stroma; CONTAINS InterPro DOMAIN/s: Adenylosuccinate lyase C-terminal/plant (InterPro:IPR013539), L-Aspartase-li…	L-Aspartase-like family protein	protein_coding
M03	AT4G19230	35.0495	33.3585	52.0528	52.7224	37.4968	35.2555	36.9299	44.825	49.4709	AT4G19230	38.9714	62.2081	43.4892	60.2876	AT4G19230	33.2906	40.4816	118.967	54.2555	37.6197	75.9274	140.782	74.4978	AT4G19230	cytochrome P450, family 707, subfamily A, polypeptide 1 (CYP707A1); FUNCTIONS IN: oxygen binding, (+)-abscisic acid 8'-hydroxylase activity; INVOLVED IN: in 7 processes; LOCATED IN: endomembrane system; EXPRESSED IN: 18 plant structures; EXPRESSED DURING: 10 growth stages; CONTAINS InterPro DOMAIN/s: Cytochrome P450 (InterPro:IPR001128), Cytochrome P450, E-class, group I (InterPro:IPR002401), Cyt…	cytochrome P450, family 707, subfamily A, polypeptide 1	protein_coding
M03	AT4G21020	12.4376	39.4927	15.904	17.2634	20.3962	17.7725	14.3166	12.0033	12.6464	AT4G21020	26.8143	46.7575	9.1787	27.2545	AT4G21020	59.5705	51.6332	156.084	65.6166	36.1623	64.635	102.026	74.9935	AT4G21020	Late embryogenesis abundant protein (LEA) family protein; BEST Arabidopsis thaliana protein match is: Late embryogenesis abundant protein (LEA) family protein (TAIR:AT5G44310.2); Has 25029 Blast hits to 12516 proteins in 1815 species: Archae - 109; Bacteria - 7990; Metazoa - 4935; Fungi - 1662; Plants - 2602; Viruses - 153; Other Eukaryotes - 7578 (source: NCBI BLink).	Late embryogenesis abundant protein (LEA) family protein	protein_coding
M03	AT4G25140	3.341	19.7487	13.1341	5.72396	11.4999	10.736	14.2542	19.4043	8.13162	AT4G25140	54.9957	69.7399	1.62677	6.20719	AT4G25140	122.826	88.6588	313.021	93.6361	73.4877	144.455	218.763	89.3676	AT4G25140	oleosin 1 (OLEO1); FUNCTIONS IN: molecular_function unknown; INVOLVED IN: response to freezing, lipid storage, seed germination, seed oilbody biogenesis; LOCATED IN: monolayer-surrounded lipid storage body, integral to membrane, membrane; EXPRESSED IN: shoot apex; CONTAINS InterPro DOMAIN/s: Oleosin (InterPro:IPR000136); BEST Arabidopsis thaliana protein match is: oleosin3 (TAIR:AT5G51210.1); Has…	oleosin 1	protein_coding
M03	AT4G27170	1.28608	1.6011	2.36469	0.979224	1.11197	1.09982	3.5224	6.53058	1.38363	AT4G27170	3.13282	1.44826	0.241882	0.0328545	AT4G27170	18.8869	15.913	59.5807	13.4541	4.77137	17.8756	28.1065	9.7265	AT4G27170	seed storage albumin 4 (SESA4); FUNCTIONS IN: lipid binding, nutrient reservoir activity; INVOLVED IN: lipid transport; LOCATED IN: endomembrane system; CONTAINS InterPro DOMAIN/s: Bifunctional trypsin/alpha-amylase inhibitor (InterPro:IPR013771), Bifunctional inhibitor/plant lipid transfer protein/seed storage (InterPro:IPR016140), Napin/ Bra allergen (InterPro:IPR000617), Plant lipid transfer p…	seed storage albumin 4	protein_coding
M03	AT4G28520	10.1284	11.3582	33.2548	3.34843	32.9249	10.0509	24.9045	50.7299	7.43255	AT4G28520	536.111	815.188	5.61666	26.3091	AT4G28520	2090.61	1454.24	4369.76	1127.86	884.82	1773.36	2031.68	756.207	AT4G28520	cruciferin 3 (CRU3); FUNCTIONS IN: nutrient reservoir activity; INVOLVED IN: response to abscisic acid stimulus, embryo development ending in seed dormancy; LOCATED IN: protein body; EXPRESSED IN: 7 plant structures; EXPRESSED DURING: seedling growth, seed development stages; CONTAINS InterPro DOMAIN/s: 11-S seed storage protein, conserved site (InterPro:IPR022379), Cupin, RmlC-type (InterPro:IPR…	cruciferin 3	protein_coding
M03	AT4G31800	12.5781	48.5627	69.3461	50.5653	41.9743	24.874	21.0427	25.085	22.4503	AT4G31800	24.2801	31.3663	22.6631	27.9407	AT4G31800	12.2027	38.1897	155.552	39.4918	15.2679	65.8145	84.5821	43.5733	AT4G31800	WRKY DNA-binding protein 18 (WRKY18); FUNCTIONS IN: protein binding, sequence-specific DNA binding transcription factor activity; INVOLVED IN: in 7 processes; LOCATED IN: nucleus; EXPRESSED IN: 24 plant structures; EXPRESSED DURING: 13 growth stages; CONTAINS InterPro DOMAIN/s: DNA-binding WRKY (InterPro:IPR003657); BEST Arabidopsis thaliana protein match is: WRKY DNA-binding protein 60 (TAIR:AT2…	WRKY DNA-binding protein 18	protein_coding
M03	AT4G31830	3.24061	5.3537	2.74711	2.49933	1.42587	2.17071	2.03546	1.68036	1.15473	AT4G31830	1.38465	2.83666	0.882207	0.968977	AT4G31830	5.19393	4.13007	11.2647	4.19601	3.05456	4.80204	8.39547	3.72186	AT4G31830	unknown protein; Has 42 Blast hits to 42 proteins in 10 species: Archae - 0; Bacteria - 0; Metazoa - 0; Fungi - 0; Plants - 42; Viruses - 0; Other Eukaryotes - 0 (source: NCBI BLink).		protein_coding
M03	AT4G32295	1.88795	2.09764	1.81308	2.04609	2.49215	2.07794	2.0191	2.20084	2.05414	AT4G32295	2.91514	2.90063	2.74329	2.3211	AT4G32295	2.16298	2.82227	4.90655	2.87272	2.939	3.61301	4.35821	3.2447	AT4G32295	unknown protein; BEST Arabidopsis thaliana protein match is: unknown protein (TAIR:AT3G24150.1); Has 39 Blast hits to 39 proteins in 10 species: Archae - 0; Bacteria - 0; Metazoa - 0; Fungi - 0; Plants - 39; Viruses - 0; Other Eukaryotes - 0 (source: NCBI BLink).		protein_coding
M03	AT4G32770	4.03908	4.93233	4.09799	4.44305	4.76952	4.26332	2.99553	3.48027	3.60577	AT4G32770	6.23146	9.74993	5.52756	8.40289	AT4G32770	7.21359	8.66037	19.0018	11.0909	5.77858	12.4776	16.1112	8.59185	AT4G32770	VITAMIN E DEFICIENT 1 (VTE1); FUNCTIONS IN: tocopherol cyclase activity; INVOLVED IN: in 9 processes; LOCATED IN: chloroplast, plastoglobule, chloroplast inner membrane; EXPRESSED IN: 23 plant structures; EXPRESSED DURING: 13 growth stages; Has 30201 Blast hits to 17322 proteins in 780 species: Archae - 12; Bacteria - 1396; Metazoa - 17338; Fungi - 3422; Plants - 5037; Viruses - 0; Other Eukaryot…	tocopherol cyclase, chloroplast / vitamin E deficient 1 (VTE1) / sucrose export defective 1 (SXD1)	protein_coding
M03	AT4G34250	48.8363	59.7481	55.7738	62.0964	100.326	67.9871	53.6145	55.2288	49.3425	AT4G34250	65.1858	78.33	76.4343	89.4379	AT4G34250	78.5039	85.631	134.389	100.552	72.3615	80.3958	114.787	83.6822	AT4G34250	3-ketoacyl-CoA synthase 16 (KCS16); FUNCTIONS IN: transferase activity, transferring acyl groups other than amino-acyl groups, catalytic activity, acyltransferase activity; INVOLVED IN: fatty acid elongation, response to light stimulus, very long-chain fatty acid metabolic process, response to osmotic stress; LOCATED IN: endomembrane system, membrane; EXPRESSED IN: 17 plant structures; EXPRESSED …	3-ketoacyl-CoA synthase 16	protein_coding
M03	AT4G34610	3.06995	3.50489	3.8297	6.63611	10.7585	5.93682	4.28552	4.78819	4.22456	AT4G34610	14.5449	13.8706	9.64439	7.19884	AT4G34610	8.78091	17.2923	32.3777	14.4148	9.71476	24.9266	33.7431	15.695	AT4G34610	BEL1-like homeodomain 6 (BLH6); FUNCTIONS IN: DNA binding, sequence-specific DNA binding transcription factor activity; INVOLVED IN: regulation of transcription, DNA-dependent, regulation of transcription; EXPRESSED IN: 21 plant structures; EXPRESSED DURING: 13 growth stages; CONTAINS InterPro DOMAIN/s: Homeobox (InterPro:IPR001356), Homeodomain-like (InterPro:IPR009057), POX (InterPro:IPR006563)…	BEL1-like homeodomain 6	protein_coding
M03	AT4G36010	26.3364	25.6102	19.359	19.4612	21.9293	35.9626	31.3746	29.2354	23.2609	AT4G36010	20.5781	24.0368	25.1648	31.0781	AT4G36010	19.0698	24.7597	79.2582	58.3684	23.3679	31.8926	39.9442	50.725	AT4G36010	Pathogenesis-related thaumatin superfamily protein; CONTAINS InterPro DOMAIN/s: Thaumatin, pathogenesis-related (InterPro:IPR001938); BEST Arabidopsis thaliana protein match is: Pathogenesis-related thaumatin superfamily protein (TAIR:AT2G17860.1); Has 1622 Blast hits to 1597 proteins in 186 species: Archae - 0; Bacteria - 48; Metazoa - 58; Fungi - 84; Plants - 1413; Viruses - 4; Other Eukaryotes…	Pathogenesis-related thaumatin superfamily protein	protein_coding
M03	AT4G36600	4.24737	14.0768	5.76215	5.57346	9.56796	4.98298	4.45831	2.61413	3.34215	AT4G36600	7.88806	22.2163	6.00271	16.7114	AT4G36600	14.9694	19.7547	62.6888	32.8999	10.516	26.9731	41.3647	57.0681	AT4G36600	Late embryogenesis abundant (LEA) protein; CONTAINS InterPro DOMAIN/s: Late embryogenesis abundant protein, group 4 (InterPro:IPR004238); BEST Arabidopsis thaliana protein match is: late embryogenesis abundant domain-containing protein / LEA domain-containing protein (TAIR:AT2G18340.1); Has 1483 Blast hits to 893 proteins in 345 species: Archae - 4; Bacteria - 836; Metazoa - 93; Fungi - 47; Plant…	Late embryogenesis abundant (LEA) protein	protein_coding
M03	AT4G36700	1.87869	7.96456	2.32277	2.85465	4.09863	3.61954	3.52936	2.63212	2.31418	AT4G36700	9.66704	13.8586	1.64211	2.37571	AT4G36700	16.8628	23.7657	49.2138	15.5055	6.53064	14.7233	21.0747	10.0348	AT4G36700	RmlC-like cupins superfamily protein; FUNCTIONS IN: nutrient reservoir activity; INVOLVED IN: biological_process unknown; LOCATED IN: endomembrane system; EXPRESSED IN: seed; EXPRESSED DURING: seedling growth; CONTAINS InterPro DOMAIN/s: Cupin, RmlC-type (InterPro:IPR011051), Cupin 1 (InterPro:IPR006045), RmlC-like jelly roll fold (InterPro:IPR014710); BEST Arabidopsis thaliana protein match is: …	RmlC-like cupins superfamily protein	protein_coding
M03	AT4G36710	3.06383	4.73111	5.09018	4.40059	4.66589	4.2325	3.57436	4.47188	4.13113	AT4G36710	5.91056	10.3498	5.28169	5.8805	AT4G36710	6.3836	8.20694	15.7118	8.91899	6.73365	7.36049	8.87779	6.87062	AT4G36710	GRAS family transcription factor; CONTAINS InterPro DOMAIN/s: Transcription factor GRAS (InterPro:IPR005202); BEST Arabidopsis thaliana protein match is: GRAS family transcription factor (TAIR:AT4G00150.1); Has 2023 Blast hits to 1999 proteins in 291 species: Archae - 0; Bacteria - 2; Metazoa - 0; Fungi - 0; Plants - 2019; Viruses - 0; Other Eukaryotes - 2 (source: NCBI BLink).	GRAS family transcription factor	protein_coding
M03	AT5G03795	1.83607	2.76065	1.85353	2.38625	2.10437	3.18966	2.25059	2.45026	1.94403	AT5G03795	4.3019	2.34039	3.28779	1.44514	AT5G03795	5.17299	3.92132	9.23013	5.43053	3.203	3.39654	4.10889	4.03647	AT5G03795	Exostosin family protein; LOCATED IN: membrane; EXPRESSED IN: embryo, sepal, flower; EXPRESSED DURING: C globular stage, petal differentiation and expansion stage; CONTAINS InterPro DOMAIN/s: Exostosin-like (InterPro:IPR004263); BEST Arabidopsis thaliana protein match is: Exostosin family protein (TAIR:AT3G07620.1); Has 1413 Blast hits to 1401 proteins in 109 species: Archae - 0; Bacteria - 9; Me…	Exostosin family protein	protein_coding
[truncated: 1,517 more rows]

## Sheet: S9
Table S9. WGCNA modules in the transcriptomic assay in response to wounding in tomato wild-type and in the jai1 mutant. Samples in columns are represented as the mean of normalized reads (TPM) from three biological replicates.
[truncated: 906 more rows]

[truncated: 1 more sheets: S10]
